# Supplementary material for: Determining the culturability of the rumen bacterial microbiome
Source: Microb Biotechnol. 2014 Jul 1;7(5):467–79. doi: 10.1111/1751-7915.12141 (PMC4229327; doi:10.1111/1751-7915.12141)
Supplement: Supplementary file 4 — Table S1. List of genera with reported cultured rumen isolates. Table S2. List of cultured rumen isolates identified in culture collections surveyed. Culture collections were searched in this order DSMZ- >ATCC- >JCM- >BCCM/LMG- >CCUG. Several cultures are desposited in more than one collection, the first reference number is listed. Table S3. Data from de novo studies used in this analysis. Table S4. Summary statistics of the 300 monophyletic clades or singletons identified in this study. Table S5. List of most abundant and most diverse OTUs identified in this study. Table S6. List of the core rumen bacterial OTUs identified in this study. Table S7. Summary statistics of the OTUs identified in this study. [file mbt20007-0467-sd4.xlsx]

## Sheet: TableS1
Table S1. List of genera with reported cultured rumen isolates
Phylum	Rumen bacterial genus	Comment	Available Genome Sequence*	Community Sequencing Projects	Potential Canditate Rumen Cultures
Actinobacteria	Actinomyces	Public culture collection			Actinomyces ruminicola B71
Actinobacteria	Atopobium	Publication indicates cultured isolate			Atopobium sp. G44
Actinobacteria	Bifidobacterium	Public culture collection		Hungate1000 in progress
Actinobacteria	Cellulomonas	16S rRNA sequence information indicates cultured isolate			Cellulomonas sp. N-14
Actinobacteria	Corynebacterium	Public culture collection		Hungate1000 in progress
Actinobacteria	Denitrobacterium	Public culture collection			Denitrobacterium detoxificans NP0H1T
Actinobacteria	Micromonospora	Public culture collection			Micromonospora ruminantium C1
Actinobacteria	Olsenella	Public culture collection			Olsenella umbonata A2
Actinobacteria	Prausurella	Public culture collection			Prausurella rugosa IMRU 3760T
Actinobacteria	Propionibacterium	Publication indicates cultured isolate		Hungate1000 in progress
Actinobacteria	Slackia	Public culture collection	Slackia heliotrinireducens
Bacteriodetes	Bacteroides	Publication indicates cultured isolate		Hungate1000 in progress
Bacteriodetes	Porphyromonas	Public culture collection	Porphyromonas levii
Bacteriodetes	Prevotella	Public culture collection	Prevotella albensis; Prevotella bryantii; Prevotella ruminicola	Hungate1000 in progress; GEBA-targeted
Bacteriodetes	Ruminobacillus	16S rRNA sequence information indicates cultured isolate			Ruminobacillus xylanolyticum G1
Bacteriodetes	Ruminofilibacter	16S rRNA sequence information indicates cultured isolate			Ruminofilibacter xylanolyticum S1
Bacteriodetes	Sphingobacterium	16S rRNA sequence information indicates cultured isolate			Shingobacterium thalpophilum Y4
Fibrobacteres	Fibrobacter	Public culture collection	Fibrobacter succinogenes subsp. succinogenes
Firmicutes	Acetitomaculum	Public culture collection		GEBA-targeted
Firmicutes	Acidaminococcus	Publication indicates cultured isolate			Acidaminococcus fermentans H18
Firmicutes	Allisonella	Public culture collection			Allisonella histaminiformans MR2T
Firmicutes	Anaerovibrio	Public culture collection	Anaerovibrio lipolyticus	Hungate1000 in progress
Firmicutes	Anaerovorax	Publication indicates cultured isolate			Anaerovorax sp. G61
Firmicutes	Bacillus	Public culture collection		Hungate1000 in progress
Firmicutes	Blautia	Public culture collection		Hungate1000 in progress
Firmicutes	Butyrivibrio	Public culture collection	Butyrivibrio proteoclasticus	Hungate1000 in progress; GEBA-targeted
Firmicutes	Cellulosilyticum	Public culture collection			Cellulosilyticum ruminicola H1T
Firmicutes	Clostridium	Public culture collection		Hungate1000 in progress; GEBA-targeted
Firmicutes	Coprococcus	Public culture collection			Copeococcus sp. PE15
Firmicutes	Desulfotomaculum	Public culture collection	Desulfotomaculum ruminis
Firmicutes	Enterococcus	Public culture collection		Hungate1000 in progress
Firmicutes	Eubacterium	Public culture collection	Eubacterium cellulosolvens	Hungate1000 in progress; GEBA-targeted
Firmicutes	Howardella	Public culture collection			Howardella ureilytica GPC589T
Firmicutes	Kandleria	Public culture collection		Hungate1000 in progress
Firmicutes	Lachnobacterium	Public culture collection		Hungate1000 in progress; GEBA-targeted
Firmicutes	Lachnospira	Public culture collection		Hungate1000 in progress
Firmicutes	Lactobacillus	Public culture collection	Lactobacillus ruminis	Hungate1000 in progress
Firmicutes	Lactococcus	Publication indicates cultured isolate		Hungate1000 in progress
Firmicutes	Leuconostoc	16S rRNA sequence information indicates cultured isolate			Leuconostoc mesenteroides L.JST
Firmicutes	Megasphaera	Public culture collection	Megasphaera elsdenii	Hungate1000 in progress
Firmicutes	Mitsuokella	Public culture collection		Hungate1000 in progress
Firmicutes	Oribacterium	Publication indicates cultured isolate		Hungate1000 in progress
Firmicutes	Oscillibacter	Public culture collection	Oscillibacter ruminantium
Firmicutes	Oxobacter	Public culture collection			Oxobacter pfennigii V5-2T
Firmicutes	Paenibacillus	16S rRNA sequence information indicates cultured isolate			Paenibacillus ruminocola CA8
Firmicutes	Pediococcus	Publication indicates cultured isolate		Hungate1000 in progress
Firmicutes	Peptoniphilus	Publication indicates cultured isolate			Peptoniphilus sp. BG5
Firmicutes	Peptostreptococcus	Publication indicates cultured isolate			Peptostreptococcus anaerobius
Firmicutes	Proteiniclasticum	Public culture collection			Proteiniclasticum ruminis D3RC-2
Firmicutes	Pseudobutyrivibrio	Public culture collection		Hungate1000 in progress; GEBA-targeted
Firmicutes	Quinella	Publication indicates cultured isolate			Quinella ovalis
Firmicutes	Ruminococcus	Public culture collection	Ruminococcus albus; Ruminococcus flavefaciens	Hungate1000 in progress; GEBA-targeted
Firmicutes	Saccharofermentans	Publication indicates cultured isolate			Saccharofermentans sp. G8
Firmicutes	Sarcina	Public culture collection			Sarcina sp. LD64
Firmicutes	Schwartzia	Public culture collection		GEBA-targeted
Firmicutes	Selenomonas	Public culture collection	Selenomonas bovis; Selenomonas ruminantium subsp. lactilytica	Hungate1000 in progress
Firmicutes	Sharpea	Public culture collection		Hungate1000 in progress
Firmicutes	Staphylococcus	Publication indicates cultured isolate		Hungate1000 in progress
Firmicutes	Streptococcus	Public culture collection		Hungate1000 in progress
Firmicutes	Succiniclasticum	Public culture collection		GEBA-targeted
Firmicutes	Syntrophococcus	Public culture collection			Syntrophococcus sucromutans S195T
Firmicutes	Tissierella	16S rRNA sequence information indicates cultured isolate			Tissierella sp. S2
Firmicutes	Veillonella	Publication indicates cultured isolate			Veillonella sp. FMH104
Fusobacteria	Fusobacterium	Publication indicates cultured isolate		Hungate1000 in progress
Proteobacteria	Acinetobacter	Public culture collection			Acinetobacter sp. IVS-W
Proteobacteria	Actinobacillus	Public culture collection	Actinobacillus succinogenes
Proteobacteria	Alysiella	Public culture collection			Alysiella filiformis A1T
Proteobacteria	Ancylobacter	Publication indicates cultured isolate			Ancylobacter sp. ECPB09
Proteobacteria	Basfia	Public culture collection	Basfia succiniciproducens
Proteobacteria	Campylobacter	Publication indicates cultured isolate			Camplobacter sp. FF05
Proteobacteria	Desulfovibrio	Public culture collection	Desulfovibrio desulfuricans subsp. desulfuricans
Proteobacteria	Escherichia	Publication indicates cultured isolate			Escherichia sp. FHM113
Proteobacteria	Klebsiella	16S rRNA sequence information indicates cultured isolate			Klebsiella sp. KG1
Proteobacteria	Lampropedia	Public culture collection		GEBA-targeted
Proteobacteria	Mannheimia	Public culture collection			Mannheimia ruminalis HPA92T
Proteobacteria	Oxalobacter	Public culture collection			Oxalobacter formigenes OxB
Proteobacteria	Pigmentiphaga	Publication indicates cultured isolate			Pigmentiphaga sp. ECPB08
Proteobacteria	Proteus	Publication indicates cultured isolate			Proteus vulgaris BR_22
Proteobacteria	Pseudomonas	Publication indicates cultured isolate			Pseudomonas putida BR_1
Proteobacteria	Ruminobacter	Public culture collection		Hungate1000 in progress
Proteobacteria	Shigella	Publication indicates cultured isolate			Shigella flexneri G3
Proteobacteria	Succinimonas	Public culture collection	Succinimonas amylolytica
Proteobacteria	Succinivibrio	Public culture collection		Hungate1000 in progress; GEBA-targeted
Proteobacteria	Wolinella	Public culture collection	Wolinella succinogenes
Spirochaetes	Treponema	Public culture collection	Treponema saccharophilum; Treponema sp.	Hungate1000 in progress
Synergistetes	Synergistes	Public culture collection	Synergistes jonesii
Tenericutes	Anaeroplasma	Publication indicates cultured isolate			Anaeroplasma abactoclasticum
Tenericutes	Asteroleplasma	Publication indicates cultured isolate			Asteroleplasma anaerobium
* For genome sequencing references please see Leahy et al., 2013

## Sheet: TableS2
Table S2. List of cultured rumen isolates identified in culture collections surveyed. Culture collections were searched in this order DSMZ->ATCC->JCM->BCCM/LMG. Several cultures are desposited in more than one collection, the first reference number is listed.
Phyla	Organism	Strain		Origin	Reference Number	Genome Sequencing Effort
Actinobacteria	Actinomyces ruminicola	B71		bovine	JCM 13352	Hungate1000-targeted
Actinobacteria	Bifidobacterium adolescentis	RU424		bovine	DSM 20087	Hungate1000 in progress
Actinobacteria	Bifidobacterium boum	RU917	Type	bovine	DSM 20432	Hungate1000 in progress
Actinobacteria	Bifidobacterium merycicum	RU915B	Type	bovine	DSM 6492	Hungate1000 in progress
Actinobacteria	Bifidobacterium merycicum	RU767		bovine	DSM 6493
Actinobacteria	Bifidobacterium merycicum	RU769		bovine	DSM 6494
Actinobacteria	Bifidobacterium pseudolongum subsp. globosum	RU224	Type	rumen	DSM 20092	Hungate1000 in progress
Actinobacteria	Bifidobacterium pseudolongum subsp. globosum	RU256		bovine	JCM 7092
Actinobacteria	Bifidobacterium pseudolongum subsp. globosum	RU230		rumen	ATCC 25864
Actinobacteria	Bifidobacterium ruminantium	RU728		bovine	JCM 8221
Actinobacteria	Bifidobacterium ruminantium	RU687	Type	bovine	DSM 6489	Hungate1000 in progress
Actinobacteria	Bifidobacterium ruminantium	RU679		bovine	DSM 6490
Actinobacteria	Bifidobacterium ruminantium	RU666		bovine	DSM 6491
Actinobacteria	Bifidobacterium sp.	RU919		rumen	ATCC 27918
Actinobacteria	Bifidobacterium thermophilum	RU326		bovine	DSM 20212	Hungate1000 in progress
Actinobacteria	Bifidobacterium thermophilum	RU445		rumen	ATCC 25867
Actinobacteria	Bifidobacterium thermophilum	C3/12		rumen	DSM 20209
Actinobacteria	Corynebacterium vitaeruminis	CNF008	Type	rumen	JCM 1323	Hungate1000-targeted
Actinobacteria	Denitrobacterium detoxificans	NP0H1	Type	bovine	DSM 21843	Hungate1000-targeted
Actinobacteria	Denitrobacterium detoxificans	MAJ1		bovine	DSM 21825
Actinobacteria	Denitrobacterium detoxificans	NP0H2		bovine	DSM 21845
Actinobacteria	Micromonospora ruminantium	C1		ovine	ATCC 27728	Hungate1000-targeted
Actinobacteria	Olsenella umbonata	A2		ovine	DSM 22619	Hungate1000-targeted
Actinobacteria	Prausurella rugosa	IMRU 3760	Type	bovine	DSM 43194	Hungate1000-targeted
Actinobacteria	Slackia heliotrinireducens	RHS1	Type	ovine	DSM 20476	Sequence publically available
Bacteriodetes	Porphyromonas levii	LEV	Type	bovine	DSM 23370	Sequence publically available
Bacteriodetes	Prevotella albensis	M384	Type	ovine	DSM 11370	Sequence publically available
Bacteriodetes	Prevotella brevis	GA33	Type	rumen	ATCC 19188	GEBA-targeted
Bacteriodetes	Prevotella bryantii	B14	Type	bovine	DSM 11371	Sequence publically available
Bacteriodetes	Prevotella ruminicola	23	Type	bovine	ATCC 19189	Sequence publically available
Fibrobacteres	Fibrobacter intestinalis	LH1		ovine	ATCC 51217	Hungate1000-targeted
Fibrobacteres	Fibrobacter succinogenes	B1		rumen	ATCC 51214
Fibrobacteres	Fibrobacter succinogenes	BL2		rumen	ATCC 51215
Fibrobacteres	Fibrobacter succinogenes	GC5		rumen	ATCC 51216
Fibrobacteres	Fibrobacter succinogenes	A3c		rumen	ATCC 51219
Fibrobacteres	Fibrobacter succinogenes subsp. elongatus	HM2	Type	ovine	ATCC 43856	Hungate1000-targeted
Fibrobacteres	Fibrobacter succinogenes subsp. succinogenes	S85	Type	rumen	ATCC 19169	Sequence publically available
Firmicutes	Acetitomaculum ruminis	139B	Type	bovine	DSM 5522	GEBA-targeted->Hungate1000-targeted
Firmicutes	Allisonella histaminiformans	MR2	Type	bovine	DSM 15230	Hungate1000-targeted
Firmicutes	Anaerovibrio lipolytica	5S	Type	ovine	DSM 3074	Sequence publically available
Firmicutes	Bacillus cereus	684		ovine	ATCC 12480
Firmicutes	Blautia schinkii	B	Type	ovine	DSM 10518	Hungate1000 in progress
Firmicutes	Butyrivibrio fibrisolvens	Nyx		rumen	ATCC 51255
Firmicutes	Butyrivibrio fibrisolvens	D1	Type	bovine	DSM 3071	GEBA-targeted
Firmicutes	Butyrivibrio hungatei	JK615	Type	ovine	DSM 14810	GEBA-targeted
Firmicutes	Butyrivibrio hungatei	B385		bovine	DSM 10295
Firmicutes	Butyrivibrio proteoclasticus	B316	Type	bovine	DSM 14932	Sequence publically available
Firmicutes	Butyrivibrio proteoclasticus	P-18		ovine	DSM 18158
Firmicutes	Butyrivibrio sp.	A38		bovine	DSM 10294
Firmicutes	Butyrivibrio sp.	C65		ovine	DSM 10301
Firmicutes	Butyrivibrio sp.	Bu43		ovine	DSM 10305
Firmicutes	Butyrivibrio sp.	Bu49		bovine	DSM 10306
Firmicutes	Butyrivibrio sp.	Nor37		bovine	DSM 10316
Firmicutes	Butyrivibrio sp.	Bu42		ovine	DSM 10302
Firmicutes	Butyrivibrio sp.	Bu24		ovine	DSM 10304
Firmicutes	Butyrivibrio sp.	C3		rumen	ATCC 29550
Firmicutes	Cellulosilyticum ruminicola	H1	Type	yak	JCM 14822	Hungate1000-targeted
Firmicutes	Clostridium aerotolerans (Lachnoclostridium)	X8A62	Type	ovine	DSM 5434	Hungate1000 in progress
Firmicutes	Clostridium aminophilum (Lachnoclostridium)	F	Type	bovine	DSM 10710	GEBA-targeted
Firmicutes	Clostridium cellobioparum (Ruminiclostridium)	Cc	Type	bovine	DSM 1351	GEBA-targeted
Firmicutes	Clostridium chartatabidum	163	Type	ovine	DSM 5482	Hungate1000-targeted
Firmicutes	Clostridium clostridioforme (Lachnoclostridium)	T90	Type	bovine	DSM -933	Hungate1000-targeted
Firmicutes	Clostridium difficile (Peptoclostridium)	AA1		ovine	DSM 12056
Firmicutes	Clostridium difficile (Peptoclostridium)	A90		ovine	DSM 12057
Firmicutes	Clostridium lundense	R1	Type	bovine	DSM 17049	Hungate1000 in progress
Firmicutes	Clostridium polysaccharolyticum (Lachnoclostridium)	B	Type	ovine	DSM 1801	GEBA-targeted->Hungate1000-targeted
Firmicutes	Clostridium sp.	B6405		bison	DSM 8431	Hungate1000-targeted
Firmicutes	Clostridium sticklandii (Peptoclostridium)	SR		rumen	ATCC 49905	Hungate1000-targeted
Firmicutes	Coprococcus sp.	PE15		rumen	ATCC 29549	Hungate1000-targeted
Firmicutes	Desulfotomaculum ruminis	DL	Type	ovine	DSM 2154	Sequence publically available
Firmicutes	Enterococcus faecalis	AL22		deer	LMG 15073
Firmicutes	Enterococcus faecium	AL42		mouflon	LMG 15076
Firmicutes	Enterococcus faecium	AL56		mouflon	LMG 15079
Firmicutes	Enterococcus faecium	AL17		bison	LMG 15080
Firmicutes	Eubacterium limosum	L34		rumen	ATCC 51976
Firmicutes	Eubacterium oxidoreducens	G41	Type	bovine	DSM 3217	Hungate1000-targeted
Firmicutes	Eubacterium ruminantium	GA195	Type	rumen	ATCC 17233	Hungate1000-targeted
Firmicutes	Eubacterium uniforme	X3C39	Type	ovine	ATCC 35992	Hungate1000-targeted
Firmicutes	Eubacterium xylanophilum	X6C58	Type	ovine	ATCC 35991	GEBA-targeted
Firmicutes	Howardella ureilytica	GPC589	Type	ovine	DSM 15118	Hungate1000-targeted
Firmicutes	Kandleria vitulina	RL2	Type	bovine	DSM 20405	Hungate1000 in progress
Firmicutes	Kandleria vitulina	CL1		rumen	ATCC 27785
Firmicutes	Kandleria vitulina	CL13		rumen	ATCC 27786
Firmicutes	Lachnobacterium bovis	LRC5382	Type	bovine	DSM 14045	GEBA-targeted->Hungate1000-targeted
Firmicutes	Lachnospira multipara	D32	Type	bovine	DSM 3073	Hungate1000 in progress
Firmicutes	Lactobacillus ruminis	RF1	Type	bovine	DSM 20403	Hungate1000-targeted
Firmicutes	Lactobacillus ruminis	RF3		rumen	ATCC 27782	Sequence publically available
Firmicutes	Lactobacillus ruminis	RF2		bovine	DSM 20404
Firmicutes	Megasphaera elsdenii	LC1	Type	ovine	DSM 20460	Sequence publically available
Firmicutes	Mitsuokella jalaludinii	M9	Type	bovine	DSM 13811	Hungate1000 in progress
Firmicutes	Oscillibacter ruminantium	GH1	Type	bovine	JCM 18333	Sequence publically available
Firmicutes	Oxobacter pfennigii	V5-2	Type	bovine	DSM 3222	Hungate1000-targeted
Firmicutes	Proteiniclasticum ruminis	D3RC-2	Type	yak	DSM 24773	Hungate1000 in progress
Firmicutes	Pseudobutyrivibrio ruminis	A12-1	Type	bovine	DSM 9787	GEBA-targeted->Hungate1000-targeted
Firmicutes	Pseudobutyrivibrio xylanivorans	Mz5	Type	bovine	DSM 14809	GEBA-targeted
Firmicutes	Pseudobutyrivibrio xylanivorans	Bu21		ovine	DSM 10317	Hungate1000-targeted
Firmicutes	Pseudobutyrivibrio xylanivorans	JL		rumen	DSM 10296
Firmicutes	Ruminococcus albus	7	Type	bovine	DSM 20455	Sequence publically available
Firmicutes	Ruminococcus albus	20		rumen	ATCC 27211
Firmicutes	Ruminococcus flavefaciens	C94	Type	rumen	ATCC 19208	GEBA-targeted
Firmicutes	Ruminococcus flavefaciens	17		bovine	DSM 25089	Sequence publically available
Firmicutes	Sarcina sp.	LD64		bovine	DSM 11001	Hungate1000-targeted
Firmicutes	Sarcina sp.	LD64Y1		bovine	DSM 11004
Firmicutes	Sarcina sp.	LD31		bovine	DSM 11016
Firmicutes	Schwartzia succinovorans	S1-1	Type	bovine	DSM 10502	GEBA-targeted
Firmicutes	Schwartzia succinovorans	S2-3		bovine	DSM 10503
Firmicutes	Schwartzia succinovorans	S3-2		bovine	DSM 10504
Firmicutes	Schwartzia succinovorans	S4-2		bovine	DSM 10505
Firmicutes	Selenomonas bovis	WG	Type	yak	DSM 23594	Sequence publically available
Firmicutes	Selenomonas ruminantium subsp. lactilytica	PC18	Type	bovine	DSM 2872	Hungate1000-targeted
Firmicutes	Selenomonas ruminantium subsp. lactilytica	HD4		rumen	ATCC 27209
Firmicutes	Selenomonas ruminantium subsp. ruminantium	GA-192	Type	bovine	DSM 2150	Hungate1000 in progress
Firmicutes	Selenomonas ruminantium subsp. ruminantium	BFS-1		ovine	ATCC 35018
Firmicutes	Sharpea azabuensis	RL1		bovine	DSM 20406	Hungate1000-targeted
Firmicutes	Streptococcus bovis	JB1		bovine	ATCC 700410	Hungate1000-targeted
Firmicutes	Streptococcus bovis	Clarke7		bovine	LMG 15048
Firmicutes	Streptococcus bovis	581.AXY2		bovine	LMG 15062
Firmicutes	Streptococcus bovis	BS07		ovine	LMG 15064
Firmicutes	Streptococcus equinus	2B		ovine	JCM 7880	Hungate1000 in progress
Firmicutes	Streptococcus equinus	7H4		rumen	ATCC 15351
Firmicutes	Streptococcus gallolyticus subsp. gallolyticus	TPC 2.3	Type	goat	LMG 15572	Hungate1000-targeted
Firmicutes	Streptococcus gallolyticus subsp. gallolyticus	17M4		bovine	LMG 15063
Firmicutes	Streptococcus gallolyticus subsp. gallolyticus	ACM3670		goat	LMG 15573
Firmicutes	Succiniclasticum ruminis	SE10	Type	bovine	DSM 9236	GEBA-targeted->Hungate1000-targeted
Firmicutes	Succiniclasticum ruminis	B14		bovine	DSM 11005	Hungate1000-targeted
Firmicutes	Syntrophococcus sucromutans	S195	Type	bovine	DSM 3224	Hungate1000-targeted
Proteobacteria	Acinetobacter sp.	IVS-W		ovine	DSM 11652	Hungate1000-targeted
Proteobacteria	Actinobacillus succinogenes	130Z	Type	bovine	DSM 22257	Sequence publically available
Proteobacteria	Alysiella filiformis	A1	Type	ovine	DSM 16848
Proteobacteria	Basfia succiniciproducens	JF4016	Type	ovine	DSM 22022	Hungate1000-targeted
Proteobacteria	Desulfovibrio desulfuricans subsp. desulfuricans	MB		ovine	DSM 6949	Sequence publically available
Proteobacteria	Desulfovibrio sp.	G11		bovine	DSM 7057	Hungate1000-targeted
Proteobacteria	Desulfovibrio sp.	D		ovine	ATCC 27882
Proteobacteria	Lampropedia hyalina	IAM14890	Type	manure	ATCC 11041	GEBA-targeted
Proteobacteria	Lampropedia hyalina	IAM14970		rumen	JCM 21441
Proteobacteria	Lampropedia hyalina	UWO440		bovine	ATCC 43383
Proteobacteria	Mannheimia ruminalis	HPA92	Type	ovine	DSM 21141	Hungate1000-targeted
Proteobacteria	Oxalobacter formigenes	OxB	Type	ovine	ATCC 35274	Hungate1000-targeted
Proteobacteria	Ruminobacter amylophilus	H18	Type	ovine	DSM 1361	Hungate1000-targeted
Proteobacteria	Succinimonas amylolytica	VPI	Type	bovine	DSM 2873	Sequence publically available
Proteobacteria	Succinivibrio dextrinosolvens	554	Type	bovine	DSM 3072	GEBA-targeted
Proteobacteria	Wolinella sp.	VPI10659		rumen	ATCC 33567
Proteobacteria	Wolinella succinogenes	FDC 602W	Type	bovine	DSM 1740	Sequence publically available
Spirochaetes	Treponema bryantii	RUS-1	Type	bovine	DSM 1788	Hungate1000-targeted
Spirochaetes	Treponema saccharophilum	PB	Type	bovine	DSM 2985	Sequence publically available
Synergistetes	Synergistes jonesii	78-1	Type	goat	ATCC 49833	Sequence publically available

## Sheet: TableS3
Table S3. Data from de novo studies used in this analysis .
Dataset	Animal	Diet	Location	16S region	Original data				Post Cleaning				Num OTUs	Num reads in OTUs	Method (this analysis)	%ID
					Number	Min size	Max size	Average size	Number	Min size	Max size	Average size
Brulc et al., 2009	Bovine	Grass-legume Hay	USA	V1-V8	2811	54	1657	1428	2594	1129	1433	1335	520	2137	CDHIT	0.97
Kav et al., 2012	Bovine	70% concentrate, 30% roughage	Isreal	V1-V3	192189	151	636	347	128635	289	303	293	599	50026	CDHIT-OTU	0.97
Jami and Mizrahi, 2012	Bovine	30% roughage and 70% concentrate	Israel	V1-V2	192189	151	636	347	131782	218	232	221	846	67989	CDHIT-OTU	0.97
Pitta et al., 2010	Bovine	Bermudagrass hay & grazed winter wheat	USA	V1-V2	1166013	276	2048	561	922933	308	384	313	2691	170151	CDHIT-OTU	0.97
Kong et al., 2010	Bovine	Alfalfa/triticale hay & protein/mineral supplement	Canada	V1-V9	1014	809	1454	1333	986	1301	1454	1335	605	768	CDHIT	0.97
De Menezes et al., 2011	Bovine	Pasture & TMR	Ireland	V1-V2	402340	192	492	355	354331	233	259	235	2641	133283	CDHIT-OTU	0.97
Pope et al., 2012	Svalbard Reindeer	Natural winter pasture	Svalbard	V1-V3	1181	461	525	499	1045	429	524	463	911	427	CDHIT	0.97

## Sheet: TableS4
Table S4.
Clade_ ID	Clade Numbering in Figure 1	Clade Numbering in in Figure 2	Num OTUs		Average % abundance	Average Prevalence	Average phylogenetic distance to nearest RDP isolate	Taxonomy of detailed Clade
Clade_11.62	VI	10	36	0.0149688	0.0398343	0.345238	0.118604	Bacteroidetes/Chlorobi_group;Bacteroidetes;Bacteroidia;Bacteroidales
Clade_11.79	V	9	51	0.0212058	0.0410914	0.257703	0.0671951	Bacteroidetes/Chlorobi_group;Bacteroidetes;Sphingobacteriia;Sphingobacteriales
Clade_11.64	I	8	286	0.118919	0.205832	0.385115	0.0648133	Bacteroidetes/Chlorobi_group;Bacteroidetes;Bacteroidia;Bacteroidales
Clade_11.65		7	24	0.00997921	0.0159955	0.339286	0.0796604	Bacteroidetes/Chlorobi_group;Bacteroidetes;Bacteroidia;Bacteroidales
Clade_11.23		6	24	0.00997921	0.00308211	0.232143	0.0641029	Bacteroidetes/Chlorobi_group
Clade_11.44		5	19	0.00790021	0.00639354	0.270677	0.0780553	Bacteroidetes/Chlorobi_group
Clade_11.63		4	21	0.00873181	0.00772636	0.380952	0.12404	Bacteroidetes/Chlorobi_group
Clade_11.75		3	76	0.0316008	0.0191425	0.244361	0.0663409	Bacteroidetes/Chlorobi_group
Clade_11.71		2	96	0.0399168	0.0226116	0.220238	0.0600702	Bacteroidetes/Chlorobi_group
Clade_11.36		1	40	0.016632	0.0236081	0.325	0.103528	Bacteroidetes/Chlorobi_group
Clade_10.93	II		432	0.179626	0.16972	0.321098	0.0695809	Firmicutes;Clostridia;Clostridiales;Lachnospiraceae/Firmicutes;Clostridia;Clostridiales;Clostridiaceae
Clade_10.91	III		154	0.0640333	0.0810313	0.308905	0.0644734	Firmicutes;Clostridia;Clostridiales;unclassified/ (2) Acidobacteria
Clade_10.99	IV		107	0.0444906	0.0416141	0.348465	0.0782665	Firmicutes;Clostridia;Clostridiales;unclassified
Clade_10.97	VII		136	0.0565489	0.0345378	0.310924	0.0646327	Firmicutes;Clostridia;Clostridiales;Clostridiaceae/Firmicutes;Clostridia;Clostridiales;Ruminococcaceae
Clade_10.105	VIII		49	0.0203742	0.0296839	0.317784	0.0502692	Firmicutes;Negativicutes;Selenomonadales;Veillonellaceae/Firmicutes;Negativicutes;Selenomonadales;Acidaminococcaceae
Clade_5.19			12	0.0049896	0.0268122	0.333333	0.291051	ProteoGammaproteoPseudomonadales;Pseudomonadaceae
Clade_5.14			3	0.0012474	0.0221075	0.238095	0	ProteoGammaproteoPseudomonadales;Moraxellaceae
Clade_1.9			53	0.0220374	0.0205061	0.285714	0.105253	Firmicutes;Erysipelotrichia;Erysipelotrichales;Erysipelotrichaceae
Clade_10.1			14	0.00582121	0.0197905	0.142857	0.0190364	Firmicutes;Bacilli;Lactobacillales;Lactobacillaceae
Clade_10.101			16	0.00665281	0.0129942	0.410714	0.0648006	Firmicutes;Clostridia;Clostridiales;Clostridiaceae
Clade_4.1			64	0.0266112	0.0129289	0.258929	0.113728	ProteoAlphaproteoRhizobiales;Rhizobiaceae
Clade_11.73			1	0.0004158	0.00937799	0.571429	0.4001	Bacteroidetes/Chlorobi_group
Clade_10.94			23	0.00956341	0.00864299	0.385093	0.0711174	Firmicutes
Clade_24			18	0.00748441	0.00750465	0.198413	0.0577617	Fibrobacteres/Acidobacteria_group;Fibrobacteres;FibroFibrobacterales
Clade_10.81			31	0.0128898	0.00659961	0.304147	0.0514119	Firmictues;
Clade_10.102			31	0.0128898	0.00617938	0.285714	0.0862977	Firmicutes;Clostridia;Clostridiales;unclassified
Clade_2.4			34	0.0141372	0.00551884	0.243697	0.0849715	Spirochaetes;Spirochaetia;Spirochaetales;Spirochaetaceae / (1) Planctomycetes
Clade_10.8			1	0.0004158	0.00534803	0.142857	0	Firmicutes;Bacilli;Bacillales;Bacillaceae/Firmicutes;Bacilli;Bacillales;Planococcaceae
Clade_25			16	0.00665281	0.00501445	0.392857	0.0853906	TM7_genera_incertae_sedis
Clade_10.100			29	0.0120582	0.00494392	0.261084	0.0928403	Firmicutes
Clade_10.78			18	0.00748441	0.00433825	0.34127	0.0725883	Firmicutes;Clostridia;Clostridiales;Peptostreptococcaceae
Clade_8.12			30	0.012474	0.00415678	0.266667	0.0952087	ActinoActinoCoriobacteridae;Coriobacteriales
Clade_10.92			16	0.00665281	0.00355293	0.285714	0.0889225	Firmicutes;Clostridia;Clostridiales;unclassified
Clade_11.72			14	0.00582121	0.00348585	0.265306	0.0997229	Bacteroidetes/Chlorobi_group;Bacteroidetes;Bacteroidia;unclassified
Clade_11.77			18	0.00748441	0.00335122	0.253968	0.0571139	Bacteroidetes/Chlorobi_group;Bacteroidetes;Bacteroidia;Bacteroidales
Clade_10.80			14	0.00582121	0.00318421	0.306122	0.0579021	Firmicutes;Clostridia;Clostridiales;Eubacteriaceae/Firmicutes;Bacilli;Bacillales;Planococcaceae
Clade_11.46			13	0.00540541	0.00315962	0.307692	0.119911	Bacteroidetes/Chlorobi_group
Clade_10.83			24	0.00997921	0.00311183	0.357143	0.0637587	Firmicutes;Clostridia;Clostridiales;Peptostreptococcaceae
Clade_11.43			5	0.002079	0.0027419	0.371429	0.133334	Bacteroidetes/Chlorobi_group
Clade_11.69			3	0.0012474	0.00273149	0.380952	0.544477	Bacteroidetes/Chlorobi_group
Clade_11.55			14	0.00582121	0.00254021	0.285714	0.0978029	Bacteroidetes/Chlorobi_group
Clade_11.67			8	0.0033264	0.00253638	0.410714	0.114294	Bacteroidetes/Chlorobi_group
Clade_11.47			18	0.00748441	0.00247244	0.238095	0.111967	Bacteroidetes/Chlorobi_group
Clade_10.73			4	0.0016632	0.00196465	0.0714286	0.01803	Firmicutes;Clostridia;Clostridiales;Clostridiaceae/Firmicutes;Clostridia;Clostridiales;Peptostreptococcaceae
Clade_11.66			7	0.0029106	0.00188124	0.265306	0.180936	Bacteroidetes/Chlorobi_group
Clade_5.13			3	0.0012474	0.00182899	0.47619	0.113543	ProteoGammaproteoAeromonadales;Succinivibrionaceae
Clade_11.51			19	0.00790021	0.00181957	0.218045	0.0712258	Bacteroidetes/Chlorobi_group
Clade_1.6			6	0.0024948	0.00169392	0.261905	0.10509	Tenericutes;Mollicutes;Acholeplasmatales;unclassified_Acholeplasmatales
Clade_5.11			2	0.000831601	0.00163462	0.214286	0	ProteoGammaproteoEnterobacteriales;Enterobacteriaceae/ProteoGammaproteoPasteurellales;Pasteurellaceae
Clade_11.61			9	0.0037422	0.00154541	0.269841	0.140081	Bacteroidetes/Chlorobi_group
Clade_1.8			28	0.0116424	0.00148059	0.204082	0.16189	Tenericutes;Mollicutes;Acholeplasmatales;Acholeplasmataceae
Clade_11.42			3	0.0012474	0.00145666	0.285714	0.0960433	Bacteroidetes/Chlorobi_group
Clade_10.3			3	0.0012474	0.00142911	0.428571	0.359443	Firmicutes;Bacilli;Bacillales;Bacillaceae/Firmicutes;Bacilli;Bacillales;Paenibacillaceae
Clade_11.54			9	0.0037422	0.00142715	0.253968	0.0874322	Bacteroidetes/Chlorobi_group
Clade_11.34			11	0.0045738	0.00142206	0.285714	0.0926527	Bacteroidetes/Chlorobi_group
Clade_4.7			11	0.0045738	0.00124243	0.220779	0.0927245	ProteoAlphaproteoSphingomonadales;Sphingomonadaceae/ProteoAlphaproteoSphingomonadales;Erythrobacteraceae
Clade_10.66			6	0.0024948	0.00119188	0.357143	0.0807533	Firmicutes;Clostridia;Clostridiales;Clostridiales
Clade_10.85			6	0.0024948	0.00112863	0.285714	0.070855	Firmicutes;Clostridia;Clostridiales;Eubacteriaceae
Clade_10.12			4	0.0016632	0.00110248	0.25	0.231165	Firmicutes;Bacilli;Bacillales;Bacillaceae / (4)SR1
Clade_11.76			2	0.000831601	0.000948021	0.285714	0.411925	Bacteroidetes/Chlorobi_group
Clade_5.1			3	0.0012474	0.000931114	0.238095	0.0885333	ProteoGammaproteoXanthomonadales;Xanthomonadaceae
Clade_2.5			18	0.00748441	0.00090342	0.18254	0.0928711	Spirochaetes;Spirochaetia;Spirochaetales;Spirochaetaceae
Clade_8.2			7	0.0029106	0.000871534	0.142857	0	ActinoActinoActinobacteridae;Actinomycetales/ActinoActinoActinobacteridae;Bifidobacteriales
Clade_10.79			3	0.0012474	0.000837099	0.428571	0.07197	Firmicutes;Clostridia;Clostridiales;Peptostreptococcaceae
Clade_11.45			1	0.0004158	0.000756652	0.285714	0.19765	Bacteroidetes/Chlorobi_group
Clade_3.7			3	0.0012474	0.000740318	0.333333	0.18715	Proteodelta/epsilon_subdivisions;DeltaproteoDesulfovibrionales
Clade_11.53			5	0.002079	0.000670259	0.257143	0.17724	Bacteroidetes/Chlorobi_group
Clade_11.35			3	0.0012474	0.00061909	0.238095	0.137637	Bacteroidetes/Chlorobi_group
Clade_11.68			3	0.0012474	0.00059483	0.285714	0.25313	Bacteroidetes/Chlorobi_group;Bacteroidetes;Bacteroidia;Bacteroidales
Clade_11.49			5	0.002079	0.000548486	0.257143	0.145766	Bacteroidetes/Chlorobi_group
Clade_11.52			2	0.000831601	0.000530266	0.285714	0.15288	Bacteroidetes/Chlorobi_group
Clade_21			1	0.0004158	0.000520579	0.285714	0.07655	Chloroflexi;Chloroflexi;Chloroflexales;Chloroflexaceae
Clade_11.22			5	0.002079	0.000512881	0.171429	0.119352	Bacteroidetes/Chlorobi_group
Clade_11.40			3	0.0012474	0.000508245	0.190476	0.0611233	Bacteroidetes/Chlorobi_group
Clade_1.2			12	0.0049896	0.000491112	0.22619	0.0670092	CyanoOscillatoriophycideae;Chroococcales;Synechococcus
Clade_11.78			4	0.0016632	0.000454274	0.25	0.0678075	Bacteroidetes/Chlorobi_group;Bacteroidetes;unclassified
Clade_11.48			7	0.0029106	0.000436005	0.22449	0.163769	Bacteroidetes/Chlorobi_group
Clade_11.41			5	0.002079	0.000417679	0.228571	0.14374	Bacteroidetes/Chlorobi_group
Clade_11.74			7	0.0029106	0.000406863	0.244898	0.0775671	Bacteroidetes/Chlorobi_group;Bacteroidetes;unclassified
Clade_5.8			3	0.0012474	0.000394324	0.190476	0	ProteoGammaproteoPseudomonadales;Pseudomonadaceae
Clade_3.3			4	0.0016632	0.000359591	0.178571	0.155457	Proteodelta/epsilon_subdivisions;DeltaproteoMyxococcales
Clade_11.58			1	0.0004158	0.000347429	0.285714	0.10313	Bacteroidetes/Chlorobi_group
Clade_10.4			5	0.002079	0.00034672	0.285714	0.08244	Firmicutes;Bacilli;Bacillales;Staphylococcaceae
Clade_1.1			1	0.0004158	0.000300163	0.142857	0.32054	unclassified_candidate
Clade_4.8			4	0.0016632	0.000292008	0.25	0.322605	ProteoGammaproteounclassified_GammaproteoCandidatus
Clade_10.98			2	0.000831601	0.000269665	0.214286	0.136025	Firmicutes;Clostridia;Clostridiales;unclassified
Clade_11.3			1	0.0004158	0.000236761	0.142857	0.11347	Bacteroidetes/Chlorobi_group;Bacteroidetes;Flavobacteriia;Flavobacteriales
Clade_11.50			5	0.002079	0.0002278	0.171429	0.09186	Bacteroidetes/Chlorobi_group
Clade_10.43			1	0.0004158	0.000216611	0.142857	0	Firmicutes;Bacilli;Bacillales;Bacillales
Clade_5.22			4	0.0016632	0.0002065	0.142857	0.0183975	ProteoBetaproteoBurkholderiales;Comamonadaceae/
Clade_11.57			1	0.0004158	0.000193103	0.142857	0.05916	Bacteroidetes/Chlorobi_group
Clade_11.39			1	0.0004158	0.000189373	0.285714	0.40573	Bacteroidetes/Chlorobi_group
Clade_10.87			3	0.0012474	0.0001691	0.285714	0.0542033	Firmicutes;Clostridia;Clostridiales;Eubacteriaceae
Clade_10.15			3	0.0012474	0.0001291	0.142857	0.261643	Firmicutes;Bacilli;Bacillales;Bacillaceae
Clade_4.5			2	0.000831601	0.000127755	0.214286	0	ProteoAlphaproteoRhodospirillales;Acetobacteraceae/ProteoAlphaproteoRhodospirillales;Rhodospirillaceae
Clade_2.8			4	0.0016632	0.0001248	0.178571	0.0806475	Spirochaetes;Spirochaetia;Spirochaetales;Spirochaetaceae
Clade_11.37			1	0.0004158	0.000123281	0.142857	0.1117	Bacteroidetes/Chlorobi_group
Clade_5.20			1	0.0004158	0.000115567	0.142857	0.15796	ProteoBetaproteoNeisseriales;Neisseriaceae
Clade_11.60			1	0.0004158	0.000114183	0.142857	0	Bacteroidetes/Chlorobi_group;Bacteroidetes;Bacteroidia;Bacteroidales
Clade_10.89			8	0.0033264	0.0001116	0.0357143	0.022575	Firmicutes;Clostridia;Clostridiales;Clostridiaceae
Clade_1.10			1	0.0004158	0.000111348	0.285714	1.03353	FusoFusobacteriia;Fusobacteriales;Leptotrichiaceae/FusoFusobacteriia;Fusobacteriales;Fusobacteriaceae
Clade_5.10			3	0.0012474	0.0001065	0.190476	0.25891	ProteoGammaproteoThiotrichales;Thiotrichaceae/ProteoGammaproteoChromatiales;Chromatiaceae/ (1) Synergistetes
Clade_10.16			2	0.000831601	9.13e-05	0.285714	0.949495	Firmicutes;Bacilli;Bacillales;Bacillaceae
Clade_6.10			1	0.0004158	8.4e-05	0.142857	0	Nitrospirae;Nitrospira;Nitrospirales;Nitrospiraceae
Clade_11.27			1	0.0004158	7.14e-05	0.142857	0.10409	Bacteroidetes/Chlorobi_group;Bacteroidetes;Bacteroidia;Bacteroidales
Clade_1.3			1	0.0004158	6e-05	0.142857	0	Eukaryota;Viridiplantae;Strephyta;Strephytina;Embryophyta
Clade_5.23			2	0.000831601	5.79e-05	0.142857	0.028945	ProteoBetaproteoBurkholderiales;Burkholderiaceae
Clade_6.1			1	0.0004158	4.95e-05	0.142857	0.0522	unclassified_unclassified
Clade_8.6			3	0.0012474	4.37e-05	0.047619	0.01785	ActinoActinoActinobacteridae;Actinomycetales
Clade_11.70			1	0.0004158	3.36e-05	0.142857	0.0784	Bacteroidetes/Chlorobi_group
Clade_12			1	0.0004158	2.85e-05	0.142857	0.44134	Fibrobacteres/Acidobacteria_group;AcidoAcidobacteriia;Acidobacteriales
Clade_1.4			1	0.0004158	2.54e-05	0.285714	0.0804	CyanoOscillatoriophycideae;Oscillatoriales;Leptolyngbya/
Clade_4.3			1	0.0004158	2.52e-05	0.142857	0	ProteoAlphaproteoRhizobiales;Methylobacteriaceae/ProteoAlphaproteoRhizobiales;Bradyrhizobiaceae/
Clade_2.6			1	0.0004158	2.52e-05	0.142857	0.18949	Spirochaetes;Spirochaetia;Spirochaetales;Spirochaetaceae
Clade_11.33			1	0.0004158	2.48e-05	0.285714	0.35242	Bacteroidetes/Chlorobi_group;Bacteroidetes;Bacteroidia;Bacteroidales
Clade_10.95			1	0.0004158	2.27e-05	0.285714	0.06301	Firmicutes
Clade_6.4			1	0.0004158	2.1e-05	0.142857	0.26232	Chlamydiae/Verrucomicrobia_group
Clade_8.7			1	0.0004158	1.85e-05	0.142857	0.08078	ActinoActinoActinobacteridae;Actinomycetales
Clade_6.3			1	0.0004158	1.76e-05	0.142857	0.13129	Chlamydiae/Verrucomicrobia_group;Verrucomicrobia;Opitutae;Opitutales
Clade_1.7			1	0.0004158	1.53e-05	0.285714	0.07264	Tenericutes;Mollicutes;Mycoplasmatales;Mycoplasmataceae/Tenericutes;Mollicutes;Entomoplasmatales;Spiroplasmataceae
Clade_5.12			0	0	0	0	0	ProteoGammaproteoVibrionales;Vibrionaceae/ProteoGammaproteoAlteromonadales;Shewanellaceae
Clade_8.5			1	0.0004158	0	0	0.61415	ActinoActinoActinobacteridae;Actinomycetales
Clade_5.6			0	0	0	0	0	ProteoGammaproteoOceanospirillales;Halomonadaceae/ProteoGammaproteoOceanospirillales;Oceanospirillaceae
Clade_4.4			0	0	0	0	0	ProteoAlphaproteoRhodobacterales;Rhodobacteraceae/ProteoAlphaproteoCaulobacterales;Caulobacteraceae
Clade_8.1			0	0	0	0	0	ActinoActinoActinobacteridae;Actinomycetales
Clade_10.36			0	0	0	0	0	Firmicutes;Bacilli;Bacillales;Paenibacillaceae
Clade_10.10			0	0	0	0	0	Firmicutes;Bacilli;Bacillales;Bacillaceae
Clade_4.2			0	0	0	0	0	ProteoAlphaproteoRhizobiales;Rhizobiaceae/ProteoAlphaproteoRhizobiales;Phyllobacteriaceae/ProteoAlphaproteoRhizobiales;Brucellaceae
Clade_10.6			0	0	0	0	0	Firmicutes;Bacilli;Bacillales;Bacillaceae
Clade_11.7			0	0	0	0	0	Bacteroidetes/Chlorobi_group;Bacteroidetes;Flavobacteriia;Flavobacteriales
Clade_10.35			0	0	0	0	0	Firmicutes;Bacilli;Bacillales;Paenibacillaceae
Clade_8.9			0	0	0	0	0	ActinoActinoActinobacteridae;Actinomycetales
Clade_11.98			0	0	0	0	0	Bacteroidetes/Chlorobi_group;Bacteroidetes;Cyhagia;Cyhagales
Clade_11.13			0	0	0	0	0	Bacteroidetes/Chlorobi_group;Bacteroidetes;Flavobacteriia;Flavobacteriales
Clade_5.9			0	0	0	0	0	ProteoGammaproteounclassified_Gammaproteounclassified
Clade_11.15			0	0	0	0	0	Bacteroidetes/Chlorobi_group;Bacteroidetes;Flavobacteriia;Flavobacteriales
Clade_5.24			0	0	0	0	0	ProteoBetaproteoNitrosomonadales;Nitrosomonadaceae/ProteoBetaproteoMethylophilales;Methylophilaceae
Clade_11.97			0	0	0	0	0	Bacteroidetes/Chlorobi_group;Bacteroidetes;Cyhagia;Cyhagales
Clade_10.40			0	0	0	0	0	Firmicutes;Bacilli;Bacillales;Paenibacillaceae
Clade_11.5			0	0	0	0	0	Bacteroidetes/Chlorobi_group;Bacteroidetes;Flavobacteriia;Flavobacteriales
Clade_8.8			0	0	0	0	0	ActinoActinoActinobacteridae;Actinomycetales
Clade_10.45			0	0	0	0	0	Firmicutes;Bacilli;Bacillales;Paenibacillaceae
Clade_10.107			0	0	0	0	0	Firmicutes;Clostridia;Clostridiales;Peptococcaceae
Clade_10.24			0	0	0	0	0	Firmicutes;Bacilli;Bacillales;Bacillaceae
Clade_10.31			0	0	0	0	0	Firmicutes;Bacilli;Bacillales;Bacillaceae
Clade_7.7			0	0	0	0	0	Proteodelta/epsilon_subdivisions;EpsilonproteoCampylobacterales
Clade_5.25			0	0	0	0	0	ProteoBetaproteoRhodocyclales;Rhodocyclaceae
Clade_5.7			0	0	0	0	0	ProteoGammaproteoAlteromonadales;Alteromonadaceae
Clade_6.7			0	0	0	0	0	Planctomycetes;Planctomycetia;Planctomycetales;Planctomycetaceae
Clade_6.6			0	0	0	0	0	Planctomycetes;Planctomycetia;Planctomycetales;Planctomycetaceae
Clade_11.82			0	0	0	0	0	Bacteroidetes/Chlorobi_group;Bacteroidetes;Sphingobacteriia;Sphingobacteriales
Clade_10.103			0	0	0	0	0	Firmicutes;Clostridia;Clostridiales;Peptococcaceae
Clade_11.93			0	0	0	0	0	Bacteroidetes/Chlorobi_group;Bacteroidetes;Sphingobacteriia;Sphingobacteriales
Clade_6.5			0	0	0	0	0	Chlamydiae/Verrucomicrobia_group;Chlamydiae;Chlamydiia;Chlamydiales
Clade_10.11			0	0	0	0	0	Firmicutes;Bacilli;Bacillales;Bacillaceae
Clade_10.17			0	0	0	0	0	Firmicutes;Bacilli;Bacillales;Bacillaceae
Clade_11.8			0	0	0	0	0	Bacteroidetes/Chlorobi_group;Bacteroidetes;Flavobacteriia;Flavobacteriales
Clade_10.29			0	0	0	0	0	Firmicutes;Bacilli;Bacillales;Bacillaceae
Clade_7.6			0	0	0	0	0	Proteodelta/epsilon_subdivisions;EpsilonproteoCampylobacterales
Clade_10.7			0	0	0	0	0	Firmicutes;Bacilli;Bacillales;Bacillaceae
Clade_7.1			0	0	0	0	0	Deinococcus-Thermus;Deinococci;Deinococcales;Deinococcaceae
Clade_8.4			0	0	0	0	0	ActinoActinoActinobacteridae;Actinomycetales
Clade_10.67			0	0	0	0	0	Firmicutes;Clostridia;Clostridiales;Clostridiaceae
Clade_3.5			0	0	0	0	0	Proteodelta/epsilon_subdivisions;DeltaproteoDesulfobacterales
Clade_5.4			0	0	0	0	0	ProteoGammaproteoMethylococcales;Methylococcaceae/ProteoGammaproteoThiotrichales;Piscirickettsiaceae
Clade_11.80			0	0	0	0	0	Bacteroidetes/Chlorobi_group;Bacteroidetes;Sphingobacteriia;Sphingobacteriales
Clade_6.2			0	0	0	0	0	Chlamydiae/Verrucomicrobia_group;Verrucomicrobia;Verrucomicrobiae;Verrucomicrobiales
Clade_5.16			0	0	0	0	0	ProteoGammaproteounclassified_Gammaproteounclassified
Clade_7.4			0	0	0	0	0	Proteodelta/epsilon_subdivisions;Epsilonproteounclassified
Clade_10.75			0	0	0	0	0	Firmicutes;Clostridia;Clostridiales;Peptostreptococcaceae
Clade_11.83			0	0	0	0	0	Bacteroidetes/Chlorobi_group;Bacteroidetes;Sphingobacteriia;Sphingobacteriales
Clade_11.99			0	0	0	0	0	Bacteroidetes/Chlorobi_group;Bacteroidetes;Cyhagia;Cyhagales
Clade_5.2			0	0	0	0	0	ProteoGammaproteoLegionellales;Legionellaceae/ProteoGammaproteoLegionellales;Coxiellaceae
Clade_11.1			0	0	0	0	0	Bacteroidetes/Chlorobi_group;Chlorobi;Chlorobia;Chlorobiales
Clade_7.5			0	0	0	0	0	Proteodelta/epsilon_subdivisions;EpsilonproteoCampylobacterales
Clade_10.77			0	0	0	0	0	Firmicutes;Clostridia;Clostridiales;Peptostreptococcaceae
Clade_10.104			0	0	0	0	0	Firmicutes;Clostridia;Clostridiales;Heliobacteriaceae
Clade_10.13			0	0	0	0	0	Firmicutes;Bacilli;Bacillales;Bacillaceae
Clade_10.41			0	0	0	0	0	Firmicutes;Bacilli;Bacillales;Bacillales
Clade_10.54			0	0	0	0	0	Firmicutes;Bacilli;Bacillales;Alicyclobacillaceae
Clade_10.84			0	0	0	0	0	Firmicutes;Clostridia;Clostridiales;Peptostreptococcaceae
Clade_11.12			0	0	0	0	0	Bacteroidetes/Chlorobi_group;Bacteroidetes;Flavobacteriia;Flavobacteriales
Clade_10.49			0	0	0	0	0	Firmicutes;Bacilli;Bacillales;Thermoactinomycetaceae
Clade_9.2			0	0	0	0	0	Synergistetes;Synergistia;Synergistales;unclassified_Synergistales
Clade_11.91			0	0	0	0	0	Bacteroidetes/Chlorobi_group;Bacteroidetes;Sphingobacteriia;Sphingobacteriales
Clade_2.3			0	0	0	0	0	Spirochaetes;Spirochaetia;Spirochaetales;Spirochaetaceae
Clade_4.6			0	0	0	0	0	ProteoAlphaproteounclassified_Alphaproteounclassified
Clade_10.18			0	0	0	0	0	Firmicutes;Bacilli;Bacillales;Bacillaceae
Clade_10.21			0	0	0	0	0	Firmicutes;Bacilli;Bacillales;Bacillaceae
Clade_11.4			0	0	0	0	0	Bacteroidetes/Chlorobi_group;Bacteroidetes;Flavobacteriia;Flavobacteriales
Clade_11.9			0	0	0	0	0	Bacteroidetes/Chlorobi_group;Bacteroidetes;Flavobacteriia;Flavobacteriales
Clade_16			0	0	0	0	0	Proteodelta/epsilon_subdivisions;DeltaproteoBdellovibrionales
Clade_11.29			0	0	0	0	0	Bacteroidetes/Chlorobi_group;Bacteroidetes;Bacteroidia;Bacteroidales
Clade_5.28			0	0	0	0	0	ProteoGammaproteoAcidithiobacillales;Acidithiobacillaceae
Clade_8.11			0	0	0	0	0	ActinoActinounclassified_Actinounclassified
Clade_9.1			0	0	0	0	0	Thermotogae;Thermotogae;Thermotogales;Thermotogaceae
Clade_10.39			0	0	0	0	0	Firmicutes;Bacilli;Bacillales;Paenibacillaceae
Clade_7.2			0	0	0	0	0	Deinococcus-Thermus;Deinococci;Thermales;Thermaceae
Clade_22			0	0	0	0	0	Firmicutes;Clostridia;Thermoanaerobacterales;Thermoanaerobacteraceae
Clade_10.2			0	0	0	0	0	Firmicutes;Bacilli;Bacillales;Listeriaceae
Clade_10.20			0	0	0	0	0	Firmicutes;Bacilli;Bacillales;Bacillaceae
Clade_10.28			0	0	0	0	0	Firmicutes;Bacilli;Bacillales;Bacillaceae
Clade_10.60			0	0	0	0	0	Firmicutes;Clostridia;Clostridiales;Syntrophomonadaceae
Clade_10.71			0	0	0	0	0	Firmicutes;Clostridia;Clostridiales;Clostridiaceae
Clade_2.7			0	0	0	0	0	Spirochaetes;Spirochaetia;Spirochaetales;Spirochaetaceae
Clade_10.106			0	0	0	0	0	Firmicutes;Clostridia;Clostridiales;Peptococcaceae
Clade_10.27			0	0	0	0	0	Firmicutes;Bacilli;Bacillales;Bacillaceae
Clade_10.32			0	0	0	0	0	Firmicutes;Bacilli;Bacillales;Sporolactobacillaceae
Clade_10.72			0	0	0	0	0	Firmicutes;Clostridia;Clostridiales;Peptostreptococcaceae
Clade_11.24			0	0	0	0	0	Bacteroidetes/Chlorobi_group;Bacteroidetes;Bacteroidia;Bacteroidales
Clade_9.6			0	0	0	0	0	Aquificae;Aquificae;Aquificales;Hydrogenothermaceae/Aquificae;Aquificae;Aquificales;Desulfurobacteriaceae
Clade_3.4			0	0	0	0	0	Proteodelta/epsilon_subdivisions;Deltaproteounclassified
Clade_10.53			0	0	0	0	0	Firmicutes;Bacilli;Bacillales;Alicyclobacillaceae
Clade_10.69			0	0	0	0	0	Firmicutes;Clostridia;Clostridiales;Clostridiaceae
Clade_11.81			0	0	0	0	0	Bacteroidetes/Chlorobi_group;Bacteroidetes;Sphingobacteriia;Sphingobacteriales
Clade_11.92			0	0	0	0	0	Bacteroidetes/Chlorobi_group;Bacteroidetes;Sphingobacteriia;Sphingobacteriales
Clade_11.95			0	0	0	0	0	Bacteroidetes/Chlorobi_group;Bacteroidetes;Cyhagia;Cyhagales
Clade_10.38			0	0	0	0	0	Firmicutes;Bacilli;Bacillales;Paenibacillaceae
Clade_10.48			0	0	0	0	0	Firmicutes;Bacilli;Bacillales;Thermoactinomycetaceae
Clade_10.57			0	0	0	0	0	Firmicutes;Clostridia;Thermoanaerobacterales;Thermoanaerobacterales
Clade_10.62			0	0	0	0	0	Firmicutes;Clostridia;Halanaerobiales;Halobacteroidaceae
Clade_10.68			0	0	0	0	0	Firmicutes;Clostridia;Clostridiales;Clostridiales
Clade_10.70			0	0	0	0	0	Firmicutes;Clostridia;Clostridiales;Clostridiaceae
Clade_5.5			0	0	0	0	0	ProteoGammaproteounclassified_Gammaproteosulfur-oxidizing
Clade_8.3			0	0	0	0	0	ActinoActinoActinobacteridae;Actinomycetales
Clade_10.14			0	0	0	0	0	Firmicutes;Bacilli;Bacillales;Bacillaceae
Clade_10.30			0	0	0	0	0	Firmicutes;Bacilli;Bacillales;Bacillaceae
Clade_10.42			0	0	0	0	0	Firmicutes;Bacilli;Bacillales;Bacillales
Clade_10.74			0	0	0	0	0	Firmicutes;Clostridia;Clostridiales;Peptostreptococcaceae
Clade_11.101			0	0	0	0	0	Bacteroidetes/Chlorobi_group;Bacteroidetes;Sphingobacteriia;Sphingobacteriales
Clade_11.26			0	0	0	0	0	Bacteroidetes/Chlorobi_group;Bacteroidetes;Bacteroidia;Bacteroidales
Clade_5.26			0	0	0	0	0	ProteoGammaproteoSalinisphaerales;Salinisphaeraceae
Clade_11.20			0	0	0	0	0	Bacteroidetes/Chlorobi_group;Bacteroidetes;Flavobacteriia;Flavobacteriales
Clade_11.6			0	0	0	0	0	Bacteroidetes/Chlorobi_group;Bacteroidetes;Flavobacteriia;Flavobacteriales
Clade_23			0	0	0	0	0	Firmicutes;Clostridia;Clostridiales;Clostridiales
Clade_5.15			0	0	0	0	0	ProteoGammaproteoChromatiales;Halothiobacillaceae
Clade_10.52			0	0	0	0	0	Firmicutes;Bacilli;Bacillales;Alicyclobacillaceae
Clade_10.61			0	0	0	0	0	Firmicutes;Clostridia;Halanaerobiales;Halanaerobiaceae
Clade_19			0	0	0	0	0	ActinoActinoRubrobacteridae;unclassified_Rubrobacteridae
Clade_11.14			0	0	0	0	0	Bacteroidetes/Chlorobi_group;Bacteroidetes;Flavobacteriia;Flavobacteriales
Clade_10.19			0	0	0	0	0	Firmicutes;Bacilli;Bacillales;Bacillaceae
Clade_10.22			0	0	0	0	0	Firmicutes;Bacilli;Bacillales;Bacillaceae
Clade_10.33			0	0	0	0	0	Firmicutes;Bacilli;Bacillales;Bacillaceae
Clade_10.44			0	0	0	0	0	Firmicutes;Bacilli;Bacillales;Paenibacillaceae
Clade_10.51			0	0	0	0	0	Firmicutes;Bacilli;Bacillales;Alicyclobacillaceae
Clade_10.58			0	0	0	0	0	Firmicutes;Clostridia;Natranaerobiales;Natranaerobiaceae
Clade_10.59			0	0	0	0	0	Firmicutes;Clostridia;Thermoanaerobacterales;Thermoanaerobacteraceae
Clade_10.90			0	0	0	0	0	Firmicutes;Clostridia;Clostridiales;Clostridiaceae
Clade_11.87			0	0	0	0	0	Bacteroidetes/Chlorobi_group;Bacteroidetes;Sphingobacteriia;Sphingobacteriales
Clade_7.8			0	0	0	0	0	Proteodelta/epsilon_subdivisions;DeltaproteoDesulfurellales
Clade_3.2			0	0	0	0	0	Proteodelta/epsilon_subdivisions;DeltaproteoDesulfuromonadales
Clade_11.102			0	0	0	0	0	Bacteroidetes/Chlorobi_group;Bacteroidetes;Bacteroidetes
Clade_11.86			0	0	0	0	0	Bacteroidetes/Chlorobi_group;Bacteroidetes;Sphingobacteriia;Sphingobacteriales
Clade_11.88			0	0	0	0	0	Bacteroidetes/Chlorobi_group;Bacteroidetes;Sphingobacteriia;Sphingobacteriales
Clade_5.21			0	0	0	0	0	ProteoBetaproteounclassified_Betaproteounclassified
Clade_10.23			0	0	0	0	0	Firmicutes;Bacilli;Bacillales;Bacillaceae
Clade_10.37			0	0	0	0	0	Firmicutes;Bacilli;Bacillales;Paenibacillaceae
Clade_10.88			0	0	0	0	0	Firmicutes
Clade_3.8			0	0	0	0	0	Proteodelta/epsilon_subdivisions;DeltaproteoDesulfovibrionales
Clade_6.8			0	0	0	0	0	Planctomycetes;Planctomycetia;Planctomycetales;unclassified_Planctomycetales
Clade_7.3			0	0	0	0	0	Proteodelta/epsilon_subdivisions;Epsilonproteounclassified
Clade_9.5			0	0	0	0	0	ThermodesulfoThermodesulfoThermodesulfobacteriales;Thermodesulfobacteriaceae
Clade_3.1			0	0	0	0	0	Proteodelta/epsilon_subdivisions;DeltaproteoDesulfuromonadales
Clade_3.9			0	0	0	0	0	Proteodelta/epsilon_subdivisions;DeltaproteoSyntrophobacterales
Clade_10.108			0	0	0	0	0	Firmicutes;Clostridia;Clostridiales;Clostridiales
Clade_10.63			0	0	0	0	0	Firmicutes;Clostridia;Halanaerobiales;Halobacteroidaceae
Clade_10.64			0	0	0	0	0	Firmicutes;unclassified
Clade_10.65			0	0	0	0	0	Firmicutes;Clostridia;Clostridiales;unclassified
Clade_11.2			0	0	0	0	0	unclassified_unclassified
Clade_11.94			0	0	0	0	0	Bacteroidetes/Chlorobi_group;Bacteroidetes;Cyhagia;Cyhagales
Clade_18			0	0	0	0	0	Proteodelta/epsilon_subdivisions;Deltaproteounclassified
Clade_5.27			0	0	0	0	0	ProteoGammaproteoChromatiales;Chromatiaceae
Clade_1.11			0	0	0	0	0	Deferribacteres;Deferribacteres;Deferribacterales;Deferribacteraceae
Clade_3.6			0	0	0	0	0	Proteodelta/epsilon_subdivisions;DeltaproteoDesulfovibrionales
Clade_11.25			0	0	0	0	0	Spirochaetes;Spirochaetia;Spirochaetales;Spirochaetaceae_2
Clade_11.38			0	0	0	0	0	unclassified_unclassified
Clade_11.89			0	0	0	0	0	Bacteroidetes/Chlorobi_group;Bacteroidetes;unclassified
Clade_15			0	0	0	0	0	ProteoZetaproteoMariprofundales;Mariprofundaceae
Clade_8.10			0	0	0	0	0	ActinoActinounclassified_Actinounclassified
Clade_10.34			0	0	0	0	0	Firmicutes;unclassified
Clade_10.47			0	0	0	0	0	Firmicutes;Bacilli;Bacillales;Bacillaceae
Clade_10.50			0	0	0	0	0	Firmicutes;Bacilli;Bacillales;Bacillaceae
Clade_10.56			0	0	0	0	0	Firmicutes;Clostridia;unclassified
Clade_10.96			0	0	0	0	0	Firmicutes;Clostridia;Clostridiales;Ruminococcaceae
Clade_20			0	0	0	0	0	ActinoActinoRubrobacteridae;Rubrobacterales
Clade_5.17			0	0	0	0	0	ProteoBetaproteoHydrogenophilales;Hydrogenophilaceae
Clade_5.3			0	0	0	0	0	ProteoGammaproteounclassified_Gammaproteounclassified
Clade_11.84			0	0	0	0	0	Bacteroidetes/Chlorobi_group;Bacteroidetes;Sphingobacteriia;Sphingobacteriales
Clade_11.85			0	0	0	0	0	Bacteroidetes/Chlorobi_group;Bacteroidetes;unclassified
Clade_17			0	0	0	0	0	ProteoGammaproteounclassified_Gammaproteosulfur-oxidizing
Clade_9.4			0	0	0	0	0	unclassified_candidate
Clade_2.1			0	0	0	0	0	Spirochaetes;Spirochaetia;Spirochaetales;Leptospiraceae
Clade_2.2			0	0	0	0	0	Spirochaetes;Spirochaetia;Spirochaetales;Brachyspiraceae
Clade_13			0	0	0	0	0	Proteodelta/epsilon_subdivisions;DeltaproteoSyntrophobacterales
Clade_5.18			0	0	0	0	0	ProteoBetaproteoBurkholderiales;unclassified_Burkholderiales
Clade_10.76			0	0	0	0	0	Firmicutes
Clade_11.59			0	0	0	0	0	Bacteroidetes/Chlorobi_group
Clade_14			0	0	0	0	0	unclassified
Clade_26			0	0	0	0	0	unclassified
Clade_9.3			0	0	0	0	0	Synergistetes

## Sheet: TableS5
TableS5. List of most abundant and most diverse OTUs identified in this study.
OTU	Presence in datasets sampled	Phylum	Family	Genus	Top Blast isolate hit	% ID	Nearest cultured rumen isolate	Comments
[A]
ABUNDANCE
OTU5416	2	Bacteroidetes			Bacteroidales bacterium RM21; AB730680	0.864		Further cultivation effort required
OTU1230*	5	Bacteroidetes	Prevotellaceae	Prevotella	Prevotella aff. ruminicola Tc2-24; AJ009933	0.948	Prevotella aff. ruminicola Tc2-24	Target
OTU4659	4	Bacteroidetes	Prevotellaceae	Prevotella	Prevotella ruminicola; 223/M2/7; AF218618	0.983	Prevotella ruminicola 223/M2/7	Target
OTU3407	4	Bacteroidetes	Prevotellaceae	Prevotella	Prevotella sp. RM13; AB730677	0.946	Prevotella sp. RM13	Target
OTU3647*	5	Bacteroidetes	Prevotellaceae		Prevotella sp. Smarlab 121567; AF487886	0.923		Further cultivation effort required
OTU3415*	5	Bacteroidetes	Prevotellaceae	Prevotella	rumen bacterium R-9; AB239482	0.926	rumen bacterium R-9	Target
OTU1309	4	Bacteroidetes			bacterium A7(2010); FN821378	0.847		Further cultivation effort required
OTU3566*	6	Bacteroidetes	Prevotellaceae		rumen bacterium YS1; AF544206	0.955	Prevotella ruminicola BP5-11	Target
OTU3643*	6	Bacteroidetes	Prevotellaceae	Prevotella	Prevotella aff. ruminicola Tc2-24; AJ009933	0.928	Prevotella aff. ruminicola Tc2-24	Target
OTU6392	1	Bacteroidetes			Bacteroidales bacterium P59; AB730762	0.883		Further cultivation effort required
OTU3641	4	Bacteroidetes	Prevotellaceae	Prevotella	Prevotella aff. ruminicola Tc2-24; AJ009933	0.948	Prevotella aff. ruminicola Tc2-24	Target
OTU3639	4	Bacteroidetes			Bacteroidales bacterium RM21; AB730680	0.888		Further cultivation effort required
OTU3664	4	Bacteroidetes	Prevotellaceae		Prevotella ruminicola; BP5-13; AB501169	0.861		Further cultivation effort required
OTU121*	6	Firmicutes	Veillonellaceae	Succiniclasticum	Succiniclasticum ruminis (T); SE10; X81137	0.957	Succiniclasticum ruminis SE10T	GEBA-targeted->Hungate1000-targeted
OTU561	2	Firmicutes	Erysipelotrichaceae	Kandleria	Lactobacillus vitulinus; M23727	0.982	Kandleria vitulina	Similar organisms in progress Hungate1000
OTU1618*	6	Firmicutes	UNKNOWN		rumen bacterium R-7; AB239481	0.928	rumen bacterium R-7	Target
OTU4396	3	Firmicutes	Lachnospiraceae		rumen bacterium NK2A1; GU324367	0.871		Further cultivation effort required
OTU807	1	Firmicutes	Lactobacillaceae	Lactobacillus	Lactobacillus gallinarum; I26; EF412985	0.998		No close rumen isolates
OTU1892	2	Firmicutes	UNKNOWN		rumen bacterium R-7; AB239481	0.945	rumen bacterium R-7	Target
OTU5128	3	Firmicutes	Lachnospiraceae		Lachnospiraceae bacterium DJF_VP52; EU728778	0.922		Further cultivation effort required
OTU1556	1	Firmicutes	Ruminococcaceae		Clostridiales bacterium P16; AB730732	0.924		Further cultivation effort required
OTU5498	2	Firmicutes	Ruminococcaceae		Anaerotruncus colihominis; HKU19; DQ002932	0.896		Further cultivation effort required
OTU2179*	6	Firmicutes	Ruminococcaceae		rumen bacterium R-25; AB239489	0.997	rumen bacterium R-25	Similar organisms in progress Hungate1000
OTU609	1	Firmicutes	Lactobacillaceae	Carnobacterium	Carnobacterium jeotgali (T); MS3; EU817500	0.998		No close rumen isolates
OTU8246	4	Proteobacteria	Succinivibrionaceae		Haemophilus influenzae MCCM 02082; AF224308	0.853		Further cultivation effort required
OTU8536	1	Proteobacteria	Moraxellaceae	Psychrobacter	bacterium XJ141-10-NG1; JQ975930	0.996	bacterium XJ141-10-NGI	Target
OTU8698	2	Proteobacteria	Moraxellaceae	Psychrobacter	Psychrobacter sp. B2-3; JX134438	0.997		No close rumen isolates
[B]
NOVELTY
OTU266	1	Acidobacteria			Acidobacteria bacterium IGE-010; GU187031	0.838		Further cultivation effort required
OTU1322	3	Bacteroidetes			Prevotella loescheii SG4; GU561349	0.84		Further cultivation effort required
OTU5541	3	Bacteroidetes			Prevotella ruminicola; BP1-76; AB501161	0.853		Further cultivation effort required
OTU2261	2	Bacteroidetes			Wandonia haliotis (T); Haldis-1; FJ424814	0.835		Further cultivation effort required
OTU6123	2	Bacteroidetes			Prevotella sp. BP1-56; AB501155	0.909		Further cultivation effort required
OTU3893*	5	Bacteroidetes			Prevotella sp. BP1-148; AB501166	0.911		Further cultivation effort required
OTU6743	3	Bacteroidetes			Bacteroides sp. CB57; AB260027	0.835		Further cultivation effort required
OTU3565	2	Bacteroidetes			Bacteroides sp. CB57; AB260027	0.853		Further cultivation effort required
OTU3836	2	Bacteroidetes			Porphyromonadaceae bacterium NM7; GQ911566	0.846		Further cultivation effort required
OTU1309	4	Bacteroidetes			bacterium A7(2010); FN821378	0.847		Further cultivation effort required
OTU6424	3	Bacteroidetes			rumen bacterium NK4A62; GU324406	0.956	rumen bacterium NK4A62	Target
OTU7899	2	Bacteroidetes			Porphyromonadaceae bacterium S4-BM13m-a; JX104042	0.873		Further cultivation effort required
OTU7452	2	Bacteroidetes			Prevotella sp. canine oral taxon 282; ZP040; JN713449	0.876		Further cultivation effort required
OTU7466	2	Bacteroidetes			rumen bacterium RC-2; AB239491	0.887		Further cultivation effort required
OTU7927	2	Bacteroidetes			Desulfotomaculum reducens MI-1; CP000612	0.816		Further cultivation effort required
OTU3669	3	Bacteroidetes			Prevotella sp. BP1-145; AB501165	0.891		Further cultivation effort required
OTU3299	1	Chloroflexi			Dehalogenimonas sp. IP3-3; JQ994266	0.861		Further cultivation effort required
OTU397	2	Firmicutes			Paenibacillus sp F6-B70; GQ240305	0.81		Further cultivation effort required
OTU7738	1	Firmicutes			Clostridiales bacterium oral taxon F32; VO026; HM099644	0.841		Further cultivation effort required
OTU2616	2	Firmicutes			bacterium YE57; AY442821	0.895		Further cultivation effort required
OTU2716	2	Firmicutes			Christensenella minuta; YIT 12065; AB490809	0.86		Further cultivation effort required
OTU1651	2	Firmicutes			Clostridiales bacterium JN18_A89_K*; DQ168653	0.836		Further cultivation effort required
OTU1547	3	Firmicutes			Anaerofustis stercorihominis (T); type strain: wal 14563; AJ518871	0.808		Further cultivation effort required
OTU1594	3	Firmicutes			Clostridium sp. A9; DQ789119	0.816		Further cultivation effort required
OTU3521	2	Firmicutes			Alicyclobacillus fastidiosus (T); S-TAB; AB264021	0.829		Further cultivation effort required
OTU7885	2	Firmicutes			Clostridiales bacterium canine oral taxon 162; PS005; JN713328	0.847		Further cultivation effort required
OTU1375	3	Firmicutes			Clostridiales bacterium 27-5-10; JX629258	0.884		Further cultivation effort required
OTU1600	2	Firmicutes			Ruminococcus flavefaciens; H8; JN866826	0.894		Further cultivation effort required
OTU2257	2	Firmicutes			Lachnospiraceae bacterium canine oral taxon 037; OD066; JN713203	0.859		Further cultivation effort required
OTU1568	1	Firmicutes			Brevibacillus laterosporus; AY745239	0.877		Further cultivation effort required
OTU2528	2	Firmicutes			Clostridiales bacterium NK3B98; GU324364	0.811		Further cultivation effort required
OTU2133*	7	Firmicutes			rumen bacterium NK4A214; GU324404	0.951	rumen bacterium NK4A214	Target
OTU2546	2	Firmicutes			Clostridiales bacterium canine oral taxon 038; OD053; JN713204	0.834		Further cultivation effort required
OTU8964	2	Proteobacteria			Anaplasma sp. Kamoshika17; AB509223	0.783		Further cultivation effort required
OTU391	1	Proteobacteria			Treponema zioleckii; kT; DQ065758	0.866		Further cultivation effort required
OTU7926	4	Proteobacteria			Succinimonas amylolytica (T); DSM 2873; Y17599	0.849		Further cultivation effort required
OTU9089	2	Proteobacteria			Alphaproteobacteria bacterium canine oral taxon 081; OC016; JN713244	0.926		No close rumen isolates
OTU552	2	Proteobacteria			Desulfovibrio sp. LNB2; AY554146	0.888		Further cultivation effort required
OTU230	1	Spirochaetes			Treponema sp. canine oral taxon 246; QB022; JN713411	0.882		Further cultivation effort required
OTU1520	1	Spirochaetes			Treponema sp. RM54; AB730697	0.881		Further cultivation effort required
OTU77	2	Tenericutes			Asteroleplasma anaerobium (T); 161T; ACCT 2788; M22351	1	Type strain is non-existent	Further cultivation effort required
OTU487	2	Tenericutes			Anaeroplasma abactoclasticum (T); M25050	0.847		Further cultivation effort required
OTU5903	1	Unclassified			WPS-2 bacterium canine oral taxon 220; PV029; JN713383	0.832		Further cultivation effort required
*OTUs discussed as part of the identified rumen bacterial core microbiome

## Sheet: TableS6
Table S6. List of the core rumen bacterial OTUs identified in this study.
OTU name	Phylum	Family	Genus	Top Blast Isolate Hit	% Identity	Nearest Rumen Culture	Genome Sequencing Comment
OTU80	Firmicutes	Acidaminococcaceae	Succiniclasticum	Succiniclasticum ruminis (T); SE10; X81137	1	Succiniclasticum ruminis SE10T	GEBA-targeted->Hungate1000-targeted
OTU108	Firmicutes	Veillonellaceae	Selenomonas	Selenomonas ruminantium (T); GA192; M62702	1	Selenomonas ruminantium GA192T	Hungate1000 in progress
OTU4615	Firmicutes	Lachnospiraceae	Lachnobacterium	Lachnobacterium sp. G9; AB730783	0.998	Lachnobacterium bovis LRC5382T	GEBA-targeted->Hungate1000-targeted
OTU1369	Firmicutes	Streptococcaceae	Streptococcus	Streptococcus sp. JS-CD2; JX548342	0.998	Streptococcus bovis strains	Similar organisms in progress Hungate1000; Genome publically available
OTU2179	Firmicutes	Ruminococcaceae		rumen bacterium R-25; AB239489	0.997	Rumen bacterium R-25	Similar organisms in progress Hungate1000
OTU3414	Firmicutes	Lachnospiraceae	Oribacterium	Oribacterium sp. 4C51CB; JQ316656	0.992	Oribacterium sp. NK2B42	Hungate1000 in progress
OTU2069	Firmicutes	Ruminococcaceae		rumen bacterium NK4A214; GU324404	0.973	rumen bacterium NK4A214	Target
OTU4859	Firmicutes	Ruminococcaceae	Ruminococcus	Ruminococcus flavefaciens; C1a; AM915271	0.97	Ruminococcus flavefaciens strains	GEBA-Targeted; Similar organisms in progress Hungate1000; Genome publically available
OTU3368	Bacteroidetes	Prevotellaceae	Prevotella	Prevotella sp. BP1-145; AB501165	0.968	Prevotella sp. BP1-145	Target
OTU3723	Bacteroidetes	Prevotellaceae	Prevotella	Prevotella ruminicola; TF2-5; AF218620	0.968	Prevotella ruminicola TF2-5	Target
OTU3842	Firmicutes	Lachnospiraceae	Butyrivibrio	Butyrivibrio fibrisolvens; L8; AY699274	0.966	Butyrivibrio fibrisolvens L8	Similar organisms in progress Hungate1000
OTU3696	Firmicutes	Lachnospiraceae	Butyrivibrio	rumen bacterium R-26; AB239490	0.966	Rumen bacterium R-26	Similar organisms in progress Hungate1000;
OTU4397	Firmicutes	Lachnospiraceae		Lachnospiraceae bacterium RM66; AB730707	0.966	Lachnospiraceae bacterium RM66	Target
OTU3706	Firmicutes	Ruminococcaceae	Ruminococcus	Ruminococcus flavefaciens; B34b; AM915270	0.965	Ruminococcus flavefaciens strains	GEBA-Targeted; Similar organisms in progress Hungate1000; Genome publically available
OTU2443	Firmicutes	Ruminococcaceae		rumen bacterium NK4A214; GU324404	0.962	rumen bacterium NK4A214	Target
OTU3599	Firmicutes	Lachnospiraceae	Butyrivibrio	Butyrivibrio fibrisolvens; M55; AY699273	0.959	Butyrivibrio fibrisolvens M55	Similar organisms in progress Hungate1000
OTU2010	Firmicutes	Ruminococcaceae		rumen bacterium NK4A214; GU324404	0.959	rumen bacterium NK4A214	Target
OTU3380	Bacteroidetes	Prevotellaceae		rumen bacterium NK4A111; GU324376	0.958	rumen bacterium NK4A111	Target
OTU2004	Firmicutes	Ruminococcaceae		rumen bacterium NK3A31; GU324398	0.958	rumen bacterium NK3A31	Similar organisms in progress Hungate1000
OTU3665	Bacteroidetes	Prevotellaceae	Prevotella	Prevotella sp. RM47; AB730691	0.957	Prevotella sp. RM47	Target
OTU121	Firmicutes	Acidaminococcaceae	Succiniclasticum	Succiniclasticum ruminis (T); SE10; X81137	0.957	Succiniclasticum ruminis SE10T	GEBA-targeted->Hungate1000-targeted
OTU4574	Firmicutes	Lachnospiraceae		rumen bacterium NK2A1; GU324367	0.955	rumen bacterium NK2A1	Similar organisms in progress Hungate1000
OTU3566	Bacteroidetes	Prevotellaceae	Prevotella	rumen bacterium YS1; AF544206	0.955	Prevotella ruminicola BP5-11	Target
OTU4464	Bacteroidetes	Prevotellaceae	Prevotella	rumen bacterium YS1; AF544206	0.955	Prevotella ruminicola BP5-11	Target
OTU3568	Bacteroidetes	Prevotellaceae	Prevotella	Prevotella aff. ruminicola Tc2-24; AJ009933	0.953	rumen bacterium R-9	Target
OTU4527	Bacteroidetes	Prevotellaceae	Prevotella	Prevotella sp. RM13; AB730677	0.953	Prevotella sp. RM13	Target
OTU5140	Firmicutes	Lachnospiraceae		Lachnospiraceae bacterium G11; KC143064	0.951	Clostridium aminophilum isolate 152R-1b	Target
OTU2133	Firmicutes	Ruminococcaceae		rumen bacterium NK4A214; GU324404	0.951	rumen bacterium NK4A214	Target
OTU1900	Firmicutes	Ruminococcaceae		rumen bacterium NK3A31; GU324398	0.949	rumen bacterium NK3A31	Target
OTU1230	Bacteroidetes	Prevotellaceae	Prevotella	Prevotella aff. ruminicola Tc2-24; AJ009933	0.948	Prevotella aff. ruminicola Tc2-24	Target
OTU3564	Firmicutes	Lachnospiraceae		Eubacterium oxidoreducens; type strain: DSM3217; FR733672	0.947	Eubacterium oxidoreducens DSM3217 T	Hungate1000 in progress
OTU6145	Bacteroidetes	Prevotellaceae	Prevotella	rumen bacterium R-9; AB239482	0.946	rumen bacterium R-9	Target
OTU4704	Bacteroidetes	Prevotellaceae	Prevotella	Prevotella ruminicola; TC2-28; AF218619	0.946	Prevotella ruminicola TC2-28	Target
OTU3576	Bacteroidetes	Prevotellaceae	Prevotella	Prevotella sp. BP1-56; AB501155	0.945	Prevotella sp. BP1-56	Target
OTU4629	Bacteroidetes	Prevotellaceae	Prevotella	Prevotella aff. ruminicola Tc2-24; AJ009933	0.943	Prevotella aff. ruminicola Tc2-24	Target
OTU1888	Firmicutes	Unclassified		rumen bacterium R-7; AB239481	0.942	rumen bacterium R-7	Target
OTU3557	Bacteroidetes	Prevotellaceae	Prevotella	Prevotella aff. ruminicola Tc2-24; AJ009933	0.941	Prevotella aff. ruminicola Tc2-24	Target
OTU3442	Firmicutes	Lachnospiraceae	Pseudobutyrivibrio	Pseudobutyrivibrio ruminis; INlla3; JN662465	0.94	Pseudobutyrivibrio ruminis INlla3	Similar organisms in progress Hungate1000
OTU3454	Firmicutes	Lachnospiraceae		butyrate-producing bacterium SL6/1/1; AY305317	0.94	Eubacterium cellulosolvens strain Ce2	Target
OTU3644	Bacteroidetes	Prevotellaceae	Prevotella	Prevotella ruminicola; BP1-34; AB501152	0.94	Prevotella ruminicola BP1-34	Target
OTU3591	Bacteroidetes	Prevotellaceae	Prevotella	Prevotella sp. R79; AB730668	0.94	Prevotella sp. R79	Target
OTU2267	Bacteroidetes	Prevotellaceae	Prevotella	Prevotella sp. BP1-56; AB501155	0.938	Prevotella sp. BP1-56	Target
OTU4505	Bacteroidetes	Prevotellaceae	Prevotella	Prevotella sp. BP1-56; AB501155	0.936	Prevotella sp. BP1-57	Target
OTU2092	Bacteroidetes	Prevotellaceae	Prevotella	Prevotella sp. BP1-148; AB501166	0.935	Prevotella sp. BP1-148	Target
OTU2027	Firmicutes	Ruminococcaceae		Clostridium sp. 619; AB739698	0.933		Further cultivation effort required; no close rumen isolate
OTU2117	Firmicutes	Ruminococcaceae		rumen bacterium NK4A214; GU324404	0.932	rumen bacterium NK4A214	Target
OTU1137	Firmicutes	Ruminococcaceae		rumen bacterium NK4A214; GU324404	0.932	rumen bacterium NK4A214	Target
OTU2235	Firmicutes	Ruminococcaceae		rumen bacterium NK4A214; GU324404	0.932	rumen bacterium NK4A214	Target
OTU1395	Bacteroidetes	Prevotellaceae	Prevotella	Prevotella ruminicola; TC2-28; AF218619	0.931	Prevotella ruminicola; TC2-28	Similar organisms in progress Hungate1000
OTU4567	Bacteroidetes	Prevotellaceae	Prevotella	Prevotella ruminicola; BP1-162; AB501167	0.931	Prevotella ruminicola; BP1-162	Target
OTU4412	Bacteroidetes	Prevotellaceae	Prevotella	Prevotella sp. R79; AB730668	0.931	Prevotella sp. R79	Target
OTU4494	Firmicutes	Lachnospiraceae		Lachnospiraceae bacterium RM44; AB730689	0.929	Lachnospiraceae bacterium RM44	Hungate1000 in progress
OTU3872	Firmicutes	Lachnospiraceae		Lachnospiraceae bacterium NK4A144; GU324379	0.928	Lachnospiraceae bacterium NK4A144	Hungate1000 in progress
OTU4534	Bacteroidetes	Prevotellaceae	Prevotella	Prevotella sp. RM13; AB730677	0.928	Prevotella sp. RM13	Target
OTU3643	Bacteroidetes	Prevotellaceae	Prevotella	Prevotella aff. ruminicola Tc2-24; AJ009933	0.928	Prevotella aff. ruminicola Tc2-24	Target
OTU1618	Firmicutes	Unclassified		rumen bacterium R-7; AB239481	0.928	rumen bacterium R-7	Similar organisms in progress Hungate1000
OTU4684	Firmicutes	Ruminococcaceae	Ruminococcus	Ruminococcus champanellensis 18P13; type strain: 18P13; FP929052	0.927	Ruminococcus sp. NK3A76	Hungate1000 in progress
OTU3415	Bacteroidetes	Prevotellaceae	Prevotella	rumen bacterium R-9; AB239482	0.926	rumen bacterium R-9	Target
OTU3647	Bacteroidetes	Prevotellaceae	Prevotella	Prevotella sp. Smarlab 121567; AF487886	0.923		Further cultivation effort required
OTU2567	Firmicutes	Oscillospiraceae		bacterium NLAE-zl-C488; JQ608189	0.919		Further cultivation effort required
OTU2296	Firmicutes	Ruminococcaceae		rumen bacterium R-15; AB239485	0.918		Further cultivation effort required
OTU3959	Bacteroidetes	Prevotellaceae		rumen bacterium YS1; AF544206	0.914		Further cultivation effort required
OTU1081	Bacteroidetes	Prevotellaceae		bacterium A7(2010); FN821378	0.914		Further cultivation effort required
OTU4540	Firmicutes	Lachnospiraceae		Lachnospiraceae bacterium DJF_VP30; EU728771	0.913		Further cultivation effort required
OTU3704	Bacteroidetes	Prevotellaceae	Prevotella	Prevotella aff. ruminicola Tc2-24; AJ009933	0.913		Further cultivation effort required
OTU4641	Firmicutes	Lachnospiraceae		Clostridium sp. Cd6; AB673452	0.911		Further cultivation effort required
OTU4487	Firmicutes	Lachnospiraceae		Roseburia faecis; JCM 17581; AB661433	0.911		Further cultivation effort required
OTU3893	Bacteroidetes	Prevotellaceae	Prevotella	Prevotella sp. BP1-148; AB501166	0.911		Further cultivation effort required
OTU5159		Unclassified		rumen bacterium R-7; AB239481	0.909		Further cultivation effort required
OTU3652	Bacteroidetes	Prevotellaceae		rumen bacterium NK4A111; GU324376	0.908		Further cultivation effort required
OTU4462	Bacteroidetes	Prevotellaceae		rumen bacterium NK4C107; GU324396	0.908		Further cultivation effort required
OTU3549	Bacteroidetes	Prevotellaceae	Prevotella	Prevotella aff. ruminicola Tc2-24; AJ009933	0.908		Further cultivation effort required
OTU3585	Firmicutes	Lachnospiraceae		bacterium YE61; AY442825	0.906		Further cultivation effort required
OTU2247	Bacteroidetes	Prevotellaceae	Prevotella	Prevotella sp. R79; AB730668	0.901		Further cultivation effort required
OTU3589	Bacteroidetes	Rikenellaceae		Bacteroidales genomosp. P1; P4PB_6; AY341819	0.9		Further cultivation effort required
OTU3743	Firmicutes	Lachnospiraceae		Lachnobacterium sp. wal 14165; AJ518873	0.899		Further cultivation effort required
OTU4543	Firmicutes	Lachnospiraceae		Oribacterium sp. NK2B42; GU324359	0.898		Further cultivation effort required
OTU1991	Bacteroidetes	Porphyromonadaceae		Porphyromonadaceae bacterium S4-BM13m-a; JX104042	0.895		Further cultivation effort required
OTU3735	Bacteroidetes	Porphyromonadaceae		Porphyromonadaceae bacterium S4-BM13m-a; JX104042	0.894		Further cultivation effort required
OTU4422	Firmicutes	Lachnospiraceae		Eubacterium cellulosolvens; NE13; AB372004	0.893		Further cultivation effort required
OTU1433	Firmicutes	Lachnospiraceae		Clostridium phytofermentans (T); ISDg; CP000885	0.892		Further cultivation effort required
OTU6683	Bacteroidetes	Porphyromonadaceae		Porphyromonadaceae bacterium C941; JF803519	0.892		Further cultivation effort required
OTU2259	Firmicutes	Ruminococcaceae		Clostridiales bacterium canine oral taxon 141; PU008; JN713308	0.89		Further cultivation effort required
OTU3640		Unclassified		rumen bacterium NK4C38; GU324409	0.89		Further cultivation effort required
OTU1432	Firmicutes	Lachnospiraceae		Clostridium phytofermentans (T); ISDg; CP000885	0.884		Further cultivation effort required
OTU4501	Firmicutes	Oscillospiraceae		Oscillibacter sp. G2; HM626173	0.884		Further cultivation effort required
OTU3571	Bacteroidetes	Prevotellaceae	Prevotella	Prevotella ruminicola; TF2-5; AF218620	0.884		Further cultivation effort required
OTU4513	Firmicutes	Family_XIII incertae sedis		Anaerovorax sp. canine oral taxon 125; OJ076; JN713292	0.879		Further cultivation effort required
OTU2287	Firmicutes	Ruminococcaceae		Sporobacter termitidis (T); SYR; Z49863	0.879		Further cultivation effort required
OTU3750	Firmicutes	Lachnospiraceae		rumen bacterium NK2A1; GU324367	0.878		Further cultivation effort required
OTU3592	Bacteroidetes	Prevotellaceae	Prevotella	Prevotella scopos; JCM 17725; AB683253	0.877		Further cultivation effort required
OTU1531	Bacteroidetes	Porphyromonadaceae		Porphyromonadaceae bacterium S4-BM13m-a; JX104042	0.871		Further cultivation effort required
OTU3590	Firmicutes	Lachnospiraceae		Eubacterium xylanophilum (T); L34628	0.865		Further cultivation effort required
OTU3436	Firmicutes	Lachnospiraceae		rumen bacterium NK2A1; GU324367	0.861		Further cultivation effort required
OTU4893	Firmicutes	Lachnospiraceae		Lachnospiraceae bacterium RM44; AB730689	0.861		Further cultivation effort required
OTU3661	Firmicutes	Lachnospiraceae		Lachnospiraceae bacterium DJF_VP52; EU728778	0.859		Further cultivation effort required
OTU3386	Firmicutes	Erysipelotrichaeceae		Eubacterium sp. Pei061; AJ629069	0.834		Further cultivation effort required
OTU2713		Unclassified		Catabacter hongkongensis; JCM 17853; AB671763	0.812		Further cultivation effort required

## Sheet: TableS7
OTU ID	Raw Counts							Total Raw Counts	Scaled Values							Prevalence	% average Scaled abundance	Phylogenetic distance to nearest cultured strain	Phylogenetic distance ratio	scaled abundance ratio	Euclidean Distance	Taxonomy
	Brulc	Kav	Jami	Pitta	Kong	De Menezes	Pope		Brulc	Kav	Jami	Pitta	Kong	De Menezes	Pope
OTU2133	7	4	7	14	1	37	1	71	198.767	4.85195	6.24757	4.99267	79.0115	16.8478	142.11	1	0.00106608	0.32362	0.265071	0.0469011	0.269188	Firmicutes: Clostridia: Clostridiales: Ruminococcaceae: Oscillibacter
OTU2004	5	8	8	198	4	138	2	363	141.977	9.70389	7.14008	70.6106	316.046	62.8378	284.219	1	0.00210127	0.0453	0.0371044	0.0924431	0.0996115	Firmicutes: Clostridia: Clostridiales: Ruminococcaceae: Saccharofermentans
OTU8850	1	14	18	54	1	46	2	136	28.3953	16.9818	16.0652	19.2574	79.0115	20.9459	284.219	1	0.00109445	0.06076	0.0497674	0.048149	0.0692468	TM7: TM7_genera_incertae_sedis:::
OTU121	15	1420	1970	2807	12	830	0	7054	425.93	1722.44	1758.24	1001.03	948.138	377.938	0	0.857143	0.0146759	0.08929	0.0731358	0.645649	0.649778	Firmicutes: Negativicutes: Selenomonadales: Acidaminococcaceae: Succiniclasticum
OTU1618	68	0	44	43	10	452	8	625	1930.88	0	39.2704	15.3346	790.115	205.817	1136.88	0.857143	0.00969559	0.02895	0.0237124	0.426547	0.427206	Firmicutes: Clostridia: Clostridiales: Ruminococcaceae: Acetanaerobacterium
OTU3566	2	967	1054	600	9	1279	0	3911	56.7907	1172.96	940.705	213.971	711.104	582.388	0	0.857143	0.00865881	0.03614	0.0296016	0.380935	0.382084	"Bacteroidetes": "Bacteroidia": "Bacteroidales": "Prevotellaceae": Prevotella
OTU3643	5	70	101	6341	4	814	0	7534	141.977	84.909	90.1435	2332.29	316.046	370.652	0	0.857143	0.00785388	0.03439	0.0281682	0.345523	0.34667	"Bacteroidetes": "Bacteroidia": "Bacteroidales": "Prevotellaceae": Prevotella
OTU2179	26	123	127	166	13	1236	0	1691	738.279	149.197	113.349	59.1987	1027.15	562.808	0	0.857143	0.00623878	0	0	0.274468	0.274468	Firmicutes: Clostridia: Clostridiales: Ruminococcaceae: Saccharofermentans
OTU3735	10	116	155	1600	5	423	0	2309	283.953	140.706	138.339	570.59	395.058	192.612	0	0.857143	0.00405231	0.20071	0.164398	0.178277	0.242506	"Bacteroidetes": "Bacteroidia": "Bacteroidales": "Porphyromonadaceae": Barnesiella
OTU1991	4	65	60	0	3	321	1	454	113.581	78.8441	53.5506	0	237.035	146.166	142.11	0.857143	0.00181582	0.21562	0.17661	0.079885	0.193837	"Bacteroidetes": "Bacteroidia": "Bacteroidales": "Porphyromonadaceae": Tannerella
OTU2092	0	107	237	36	8	561	4	953	0	129.79	211.525	12.8383	632.092	255.449	568.439	0.857143	0.00426154	0.05264	0.0431164	0.187482	0.192376	"Bacteroidetes": "Bacteroidia": "Bacteroidales": "Prevotellaceae": Prevotella
OTU2235	6	220	268	146	6	486	0	1132	170.372	266.857	239.193	52.0664	474.069	221.298	0	0.857143	0.00335214	0.11886	0.097356	0.147474	0.176711	Firmicutes: Clostridia: Clostridiales: Ruminococcaceae: Papillibacter
OTU3568	1	37	79	1143	12	219	0	1642	28.3953	44.8805	70.5083	461.465	948.138	99.7209	0	0.857143	0.00389186	0.04108	0.0336479	0.171218	0.174493	"Bacteroidetes": "Bacteroidia": "Bacteroidales": "Prevotellaceae": Prevotella
OTU1395	0	4	5	281	6	58	4	358	0	4.85195	4.46255	100.21	474.069	26.4101	568.439	0.857143	0.00277437	0.10325	0.0845701	0.122056	0.148491	"Bacteroidetes": "Bacteroidia": "Bacteroidales": "Prevotellaceae": Prevotella
OTU80	5	6	9	389	8	0	3	420	141.977	7.27792	8.03259	138.725	632.092	0	426.329	0.857143	0.0031887	0.01345	0.0110166	0.140284	0.140716	Firmicutes: Negativicutes: Selenomonadales: Acidaminococcaceae: Succiniclasticum
OTU1888	0	21	21	9	5	1365	1	1422	0	25.4727	18.7427	3.20957	395.058	621.548	142.11	0.857143	0.00283958	0.02157	0.0176676	0.124924	0.126168	Firmicutes: Clostridia: Clostridiales: Ruminococcaceae: Ethanoligenens
OTU1900	1	50	72	238	0	163	4	528	28.3953	60.6493	64.2607	84.8753	0	74.2215	568.439	0.857143	0.00207374	0.09772	0.0800406	0.0912319	0.121366	Firmicutes: Clostridia: Clostridiales: Ruminococcaceae: Saccharofermentans
OTU3696	0	61	86	66	7	255	1	476	0	73.9922	76.7559	23.5369	553.081	116.113	142.11	0.857143	0.00232034	0.02124	0.0173973	0.102081	0.103553	Firmicutes: Clostridia: Clostridiales: Lachnospiraceae: Butyrivibrio
OTU4641	3	189	185	50	1	95	0	523	85.186	229.254	165.114	17.8309	79.0115	43.2579	0	0.857143	0.00145884	0.07811	0.0639784	0.06418	0.0906218	Firmicutes: Clostridia: Clostridiales: Lachnospiraceae: Marvinbryantia
OTU3564	0	47	61	327	1	193	1	630	0	57.0104	54.4431	116.614	79.0115	87.8819	142.11	0.857143	0.00126441	0.08729	0.0714976	0.0556264	0.0905881	Firmicutes: Clostridia: Clostridiales: Lachnospiraceae: Lachnobacterium
OTU2259	7	63	87	25	1	382	0	565	198.767	76.4181	77.6484	8.91547	79.0115	173.942	0	0.857143	0.00144718	0.07216	0.0591049	0.0636671	0.0868728	Firmicutes: Clostridia: Clostridiales: Ruminococcaceae: Ethanoligenens
OTU108	1	257	370	8	1	151	0	788	28.3953	311.738	330.229	2.85295	79.0115	68.7573	0	0.857143	0.00193282	0	0	0.0850322	0.0850322	Firmicutes: Negativicutes: Selenomonadales: Veillonellaceae: Selenomonas
OTU6683	1	10	16	777	2	252	0	1058	28.3953	12.1299	14.2802	277.093	158.023	114.747	0	0.857143	0.00142355	0.04895	0.040094	0.0626278	0.0743624	"Bacteroidetes": "Bacteroidia": "Bacteroidales": "Porphyromonadaceae": Barnesiella
OTU3599	4	4	26	249	6	20	0	309	113.581	4.85195	23.2053	88.7981	474.069	9.10693	0	0.857143	0.00168004	0.0011	0.000900989	0.0739115	0.073917	Firmicutes: Clostridia: Clostridiales: Lachnospiraceae: Butyrivibrio
OTU4422	1	17	28	21	2	59	0	128	28.3953	20.6208	24.9903	7.489	158.023	26.8655	0	0.857143	0.00062714	0.07904	0.0647402	0.0275904	0.0703741	Firmicutes: Clostridia: Clostridiales: Lachnospiraceae: Moryella
OTU4684	0	31	53	19	1	96	1	201	0	37.6026	47.303	6.77576	79.0115	43.7133	142.11	0.857143	0.000839335	0.06765	0.0554109	0.0369257	0.0665873	Firmicutes: Clostridia: Clostridiales: Ruminococcaceae: Ruminococcus
OTU3576	0	4	4	342	1	58	1	410	0	4.85195	3.57004	121.964	79.0115	26.4101	142.11	0.857143	0.000889719	0.05702	0.046704	0.0391423	0.0609375	"Bacteroidetes": "Bacteroidia": "Bacteroidales": "Prevotellaceae": Prevotella
OTU3706	0	24	31	20	1	112	1	189	0	29.1117	27.6678	7.13238	79.0115	50.9988	142.11	0.857143	0.00079111	0.04993	0.0408967	0.0348041	0.0537016	Firmicutes: Clostridia: Clostridiales: Ruminococcaceae: Ruminococcus
OTU8853	2	5	5	23	0	211	1	247	56.7907	6.06493	4.46255	8.20224	0	96.0781	142.11	0.857143	0.000738554	0.05047	0.041339	0.0324919	0.0525798	TM7: TM7_genera_incertae_sedis:::
OTU8851	0	6	7	36	1	429	1	480	0	7.27792	6.24757	12.8383	79.0115	195.344	142.11	0.857143	0.00104254	0.0254	0.0208047	0.0458654	0.0503634	TM7: TM7_genera_incertae_sedis:::
OTU3442	3	21	9	48	0	154	1	236	85.186	25.4727	8.03259	17.1177	0	70.1234	142.11	0.857143	0.000819385	0.04088	0.033484	0.036048	0.0492	Firmicutes: Clostridia: Clostridiales: Lachnospiraceae: Pseudobutyrivibrio
OTU2069	0	16	14	108	2	33	1	174	0	19.4078	12.4951	38.5148	158.023	15.0264	142.11	0.857143	0.000907753	0.035	0.0286678	0.0399356	0.0491599	Firmicutes: Clostridia: Clostridiales: Ruminococcaceae: Oscillibacter
OTU1230	0	2787	2512	257	4	283	0	5843	0	3380.59	2241.98	91.6511	316.046	128.863	0	0.714286	0.0145003	0.05287	0.0433048	0.637924	0.639393	"Bacteroidetes": "Bacteroidia": "Bacteroidales": "Prevotellaceae": Prevotella
OTU3647	0	1706	2151	323	4	98	0	4282	0	2069.35	1919.79	115.188	316.046	44.624	0	0.714286	0.0105118	0.0545	0.0446399	0.462457	0.464606	"Bacteroidetes": "Bacteroidia": "Bacteroidales": "Prevotellaceae": Prevotella
OTU3415	0	1274	1762	274	2	2169	0	5481	0	1545.34	1572.6	97.7136	158.023	987.647	0	0.714286	0.0102678	0.08089	0.0662555	0.451719	0.456552	"Bacteroidetes": "Bacteroidia": "Bacteroidales": "Prevotellaceae": Prevotella
OTU3893	0	204	249	50	1	41	0	545	0	247.449	222.235	17.8309	79.0115	18.6692	0	0.714286	0.00137771	0.52605	0.430878	0.0606109	0.43512	Firmicutes: Clostridia: Clostridiales: Ruminococcaceae: Papillibacter
OTU3640	0	10	16	539	2	133	0	700	0	12.1299	14.2802	192.218	158.023	60.5611	0	0.714286	0.00102931	0.29732	0.243529	0.0452836	0.247704	Firmicutes: Clostridia: Clostridiales: Ruminococcaceae: Oscillibacter
OTU3386	0	12	29	98	2	91	0	232	0	14.5558	25.8828	34.9487	158.023	41.4365	0	0.714286	0.000647064	0.27015	0.221275	0.0284669	0.223098	"Bacteroidetes": "Bacteroidia": "Bacteroidales": Bacteroidaceae: Anaerorhabdus
OTU3368	0	232	306	440	2	2194	0	3174	0	281.413	273.108	156.912	158.023	999.03	0	0.714286	0.00439892	0.07023	0.0575241	0.193526	0.201894	"Bacteroidetes": "Bacteroidia": "Bacteroidales": "Prevotellaceae": Prevotella
OTU3557	0	471	697	689	1	311	0	2169	0	571.317	622.079	245.71	79.0115	141.613	0	0.714286	0.00390746	0.06821	0.0558695	0.171904	0.180755	"Bacteroidetes": "Bacteroidia": "Bacteroidales": "Prevotellaceae": Prevotella
OTU4543	0	49	66	56	6	52	0	229	0	59.4363	58.9057	19.9707	474.069	23.678	0	0.714286	0.00149746	0.19382	0.158754	0.065879	0.171881	Firmicutes: Clostridia: Clostridiales: Lachnospiraceae: Howardella
OTU3644	0	524	600	420	2	242	0	1788	0	635.605	535.506	149.78	158.023	110.194	0	0.714286	0.00374119	0.05886	0.0482111	0.16459	0.171505	"Bacteroidetes": "Bacteroidia": "Bacteroidales": "Prevotellaceae": Prevotella
OTU1531	1	0	4	159	2	148	0	314	28.3953	0	3.57004	56.7024	158.023	67.3913	0	0.714286	0.000739434	0.20071	0.164398	0.0325306	0.167585	"Bacteroidetes": "Bacteroidia": "Bacteroidales": "Porphyromonadaceae": Tannerella
OTU3665	1	28	36	3554	0	194	0	3873	28.3953	33.9636	32.1304	1288.82	0	88.3372	0	0.714286	0.00346466	0.04457	0.0365065	0.152424	0.156735	"Bacteroidetes": "Bacteroidia": "Bacteroidales": "Prevotellaceae": Prevotella
OTU2267	0	400	686	579	1	18	0	1684	0	485.195	612.262	206.482	79.0115	8.19624	0	0.714286	0.00327514	0.05754	0.0471299	0.144086	0.151598	"Bacteroidetes": "Bacteroidia": "Bacteroidales": "Prevotellaceae": Prevotella
OTU4629	0	509	641	54	1	31	0	1236	0	617.41	572.099	19.2574	79.0115	14.1157	0	0.714286	0.00306501	0.06336	0.051897	0.134842	0.144484	"Bacteroidetes": "Bacteroidia": "Bacteroidales": "Prevotellaceae": Prevotella
OTU5140	3	121	177	0	2	25	0	328	85.186	146.771	157.974	0	158.023	11.3837	0	0.714286	0.00131683	0.16004	0.131086	0.0579327	0.143317	Firmicutes: Clostridia: Clostridiales: Lachnospiraceae: Coprococcus
OTU3589	2	0	0	197	2	46	3	250	56.7907	0	0	70.2539	158.023	20.9459	426.329	0.714286	0.00172413	0.14228	0.116539	0.0758514	0.139049	"Bacteroidetes": "Bacteroidia": "Bacteroidales": "Porphyromonadaceae": Paludibacter
OTU2010	0	42	66	0	7	34	3	152	0	50.9454	58.9057	0	553.081	15.4818	426.329	0.714286	0.00260086	0.0819	0.0670828	0.114422	0.132637	Firmicutes: Clostridia: Clostridiales: Ruminococcaceae: Oscillibacter
OTU4412	0	249	356	111	6	115	0	837	0	302.034	317.734	39.5847	474.069	52.3649	0	0.714286	0.00279166	0.05795	0.0474658	0.122816	0.131669	"Bacteroidetes": "Bacteroidia": "Bacteroidales": "Prevotellaceae": Prevotella
OTU3750	0	11	23	28	0	25	1	88	0	13.3429	20.5277	9.98533	0	11.3837	142.11	0.714286	0.000464614	0.15825	0.12962	0.0204402	0.131221	Firmicutes: Clostridia: Clostridiales: Lachnospiraceae: Lachnobacterium
OTU2567	6	20	37	0	1	46	0	110	170.372	24.2597	33.0229	0	79.0115	20.9459	0	0.714286	0.000771288	0.15425	0.126343	0.033932	0.130821	Firmicutes: Clostridia: Clostridiales: Ruminococcaceae: Oscillibacter
OTU4567	0	180	288	122	3	825	0	1418	0	218.338	257.043	43.5075	237.035	375.661	0	0.714286	0.00266405	0.04015	0.0328861	0.117202	0.121729	"Bacteroidetes": "Bacteroidia": "Bacteroidales": "Prevotellaceae": Prevotella
OTU4487	0	8	9	23	0	35	1	76	0	9.70389	8.03259	8.20224	0	15.9371	142.11	0.714286	0.000433152	0.14398	0.117931	0.0190561	0.119461	Firmicutes: Clostridia: Clostridiales: Lachnospiraceae: Roseburia
OTU3652	0	24	28	364	6	319	0	741	0	29.1117	24.9903	129.809	474.069	145.256	0	0.714286	0.00189103	0.09644	0.0789922	0.0831941	0.114722	"Bacteroidetes": "Bacteroidia": "Bacteroidales": "Prevotellaceae": Prevotella
OTU4540	7	0	0	135	4	116	1	263	198.767	0	0	48.1436	316.046	52.8202	142.11	0.714286	0.00178427	0.09774	0.080057	0.0784971	0.11212	Firmicutes: Clostridia: Clostridiales: Lachnospiraceae: Robinsoniella
OTU3585	6	45	57	161	0	54	0	323	170.372	54.5844	50.8731	57.4157	0	24.5887	0	0.714286	0.000842438	0.12676	0.103827	0.0370622	0.110243	Firmicutes: Clostridia: Clostridiales: Lachnospiraceae: Marvinbryantia
OTU3590	2	11	16	138	0	40	0	207	56.7907	13.3429	14.2802	49.2134	0	18.2139	0	0.714286	0.000357475	0.12874	0.105449	0.0157267	0.106615	Firmicutes: Clostridia: Clostridiales: Lachnospiraceae: Lactonifactor
OTU4574	0	0	13	158	1	34	3	209	0	0	11.6026	56.3458	79.0115	15.4818	426.329	0.714286	0.00138613	0.10606	0.0868718	0.0609812	0.106139	Firmicutes: Clostridia: Clostridiales: Lachnospiraceae: Lachnospiracea_incertae_sedis
OTU2117	1	27	59	0	0	435	1	523	28.3953	32.7506	52.6581	0	0	198.076	142.11	0.714286	0.00106881	0.11068	0.0906559	0.0470214	0.102125	Firmicutes: Clostridia: Clostridiales: Ruminococcaceae: Oscillibacter
OTU3571	1	136	175	149	0	48	0	509	28.3953	164.966	156.189	53.1362	0	21.8566	0	0.714286	0.000999491	0.09652	0.0790577	0.0439715	0.0904634	"Bacteroidetes": "Bacteroidia": "Bacteroidales": "Prevotellaceae": Prevotella
OTU1081	1	0	0	218	1	23	1	244	28.3953	0	0	77.7429	79.0115	10.473	142.11	0.714286	0.000795114	0.10183	0.0834071	0.0349802	0.0904453	"Bacteroidetes": "Bacteroidia": "Bacteroidales": "Prevotellaceae": Paraprevotella
OTU3959	0	10	21	13	1	6	0	51	0	12.1299	18.7427	4.63605	79.0115	2.73208	0	0.714286	0.000276043	0.10789	0.0883707	0.0121442	0.0892012	"Bacteroidetes": "Bacteroidia": "Bacteroidales": "Prevotellaceae": Prevotella
OTU3661	3	19	504	0	2	200	0	728	85.186	23.0467	449.825	0	158.023	91.0693	0	0.714286	0.00190025	0.03476	0.0284713	0.0835995	0.0883147	Firmicutes: Clostridia: Clostridiales: Lachnospiraceae: Howardella
OTU3380	0	23	57	941	0	63	1	1085	0	27.8987	50.8731	335.578	0	28.6868	142.11	0.714286	0.00137759	0.06861	0.0561972	0.0606058	0.082651	"Bacteroidetes": "Bacteroidia": "Bacteroidales": "Prevotellaceae": Prevotella
OTU4397	2	166	225	158	0	174	0	725	56.7907	201.356	200.815	56.3458	0	79.2303	0	0.714286	0.0013997	0.06557	0.0537072	0.0615784	0.081709	Firmicutes: Clostridia: Clostridiales: Lachnospiraceae: Lachnospiracea_incertae_sedis
OTU4513	0	8	13	21	0	12	1	55	0	9.70389	11.6026	7.489	0	5.46416	142.11	0.714286	0.000415221	0.09704	0.0794837	0.0182672	0.0815558	Firmicutes: Clostridia: Clostridiales: Clostridiales_Incertae Sedis XIII: Anaerovorax
OTU1137	0	0	81	88	1	172	1	343	0	0	72.2933	31.3825	79.0115	78.3196	142.11	0.714286	0.000949046	0.08417	0.0689421	0.0417523	0.0805994	Firmicutes: Clostridia: Clostridiales: Ruminococcaceae: Anaerotruncus
OTU4893	0	40	58	22	0	65	3	188	0	48.5195	51.7656	7.84562	0	29.5975	426.329	0.714286	0.00132794	0.06764	0.0554027	0.0584215	0.0805141	Firmicutes: Clostridia: Clostridiales: Lachnospiraceae: Lachnobacterium
OTU4527	0	48	0	310	5	19	1	383	0	58.2233	0	110.552	395.058	8.65159	142.11	0.714286	0.00168235	0.03614	0.0296016	0.0740131	0.0797132	"Bacteroidetes": "Bacteroidia": "Bacteroidales": "Prevotellaceae": Prevotella
OTU2296	0	20	44	49	5	233	0	351	0	24.2597	39.2704	17.4743	395.058	106.096	0	0.714286	0.00137056	0.06158	0.050439	0.0602962	0.0786113	Firmicutes: Clostridia: Clostridiales: Ruminococcaceae: Ruminococcus
OTU1432	1	6	8	229	0	186	0	430	28.3953	7.27792	7.14008	81.6657	0	84.6945	0	0.714286	0.000492451	0.0904	0.074045	0.0216649	0.0771493	Firmicutes: Clostridia: Clostridiales: Lachnospiraceae: Howardella
OTU2247	0	10	12	39	1	181	0	243	0	12.1299	10.7101	13.9081	79.0115	82.4177	0	0.714286	0.000466563	0.08704	0.0712928	0.020526	0.0741888	"Bacteroidetes": "Bacteroidia": "Bacteroidales": "Prevotellaceae": Prevotella
OTU4494	5	0	4	21	0	103	1	134	141.977	0	3.57004	7.489	0	46.9007	142.11	0.714286	0.000805269	0.0771	0.0631512	0.035427	0.0724095	Firmicutes: Clostridia: Clostridiales: Lachnospiraceae: Lachnospiracea_incertae_sedis
OTU2443	3	4	6	57	0	21	0	91	85.186	4.85195	5.35506	20.3273	0	9.56228	0	0.714286	0.000294949	0.08572	0.0702117	0.012976	0.0714006	Firmicutes: Clostridia: Clostridiales: Ruminococcaceae: Oscillibacter
OTU3743	3	66	57	41	0	100	0	267	85.186	80.0571	50.8731	14.6214	0	45.5347	0	0.714286	0.00065042	0.07875	0.0645027	0.0286145	0.0705647	Firmicutes: Clostridia: Clostridiales: Lachnospiraceae: Lachnospiracea_incertae_sedis
OTU2287	0	4	4	544	3	146	0	701	0	4.85195	3.57004	194.001	237.035	66.4806	0	0.714286	0.00119111	0.05725	0.0468924	0.0524018	0.0703196	"Bacteroidetes": "Bacteroidia": "Bacteroidales": Bacteroidaceae: Acetomicrobium
OTU3549	0	9	18	642	1	13	0	683	0	10.9169	16.0652	228.949	79.0115	5.91951	0	0.714286	0.000802483	0.07418	0.0607595	0.0353044	0.0702717	"Bacteroidetes": "Bacteroidia": "Bacteroidales": "Prevotellaceae": Prevotella
OTU6145	0	19	24	215	3	26	0	287	0	23.0467	21.4202	76.6731	237.035	11.839	0	0.714286	0.000871112	0.06719	0.0550341	0.0383237	0.0670631	"Bacteroidetes": "Bacteroidia": "Bacteroidales": "Prevotellaceae": Prevotella
OTU3842	0	25	54	4	4	403	0	490	0	30.3247	48.1955	1.42648	316.046	183.505	0	0.714286	0.00136429	0.02803	0.0229588	0.0600207	0.0642619	Firmicutes: Clostridia: Clostridiales: Lachnospiraceae: Butyrivibrio
OTU4505	0	9	14	41	1	13	0	78	0	10.9169	12.4951	14.6214	79.0115	5.91951	0	0.714286	0.000289492	0.07598	0.0622338	0.0127359	0.0635236	"Bacteroidetes": "Bacteroidia": "Bacteroidales": "Prevotellaceae": Paraprevotella
OTU5159	1	33	33	0	0	16	3	86	28.3953	40.0286	29.4528	0	0	7.28555	426.329	0.714286	0.00125127	0.03642	0.0298309	0.0550485	0.0626117	Firmicutes: Clostridia: Clostridiales: Ruminococcaceae: Saccharofermentans
OTU4464	0	6	16	12	3	290	0	327	0	7.27792	14.2802	4.27943	237.035	132.051	0	0.714286	0.000929755	0.05606	0.0459177	0.0409036	0.0614942	"Bacteroidetes": "Bacteroidia": "Bacteroidales": "Prevotellaceae": Prevotella
OTU3591	0	17	29	292	3	145	0	486	0	20.6208	25.8828	104.133	237.035	66.0253	0	0.714286	0.00106812	0.04698	0.0384804	0.046991	0.0607363	"Bacteroidetes": "Bacteroidia": "Bacteroidales": "Prevotellaceae": Prevotella
OTU4534	0	39	55	18	1	47	0	160	0	47.3065	49.088	6.41914	79.0115	21.4013	0	0.714286	0.00047845	0.06702	0.0548948	0.0210489	0.058792	"Bacteroidetes": "Bacteroidia": "Bacteroidales": "Prevotellaceae": Prevotella
OTU2713	0	4	10	10	0	4	1	29	0	4.85195	8.9251	3.56619	0	1.82139	142.11	0.714286	0.000379683	0.06881	0.056361	0.0167038	0.0587842	Firmicutes: Clostridia: Clostridiales: Syntrophomonadaceae: Pelospora
OTU4462	1	29	37	31	0	71	0	169	28.3953	35.1766	33.0229	11.0552	0	32.3296	0	0.714286	0.00032955	0.06837	0.0560006	0.0144982	0.0578469	"Bacteroidetes": "Bacteroidia": "Bacteroidales": "Prevotellaceae": Paraprevotella
OTU4615	0	149	190	21	2	63	0	425	0	180.735	169.577	7.489	158.023	28.6868	0	0.714286	0.00128193	0	0	0.056397	0.056397	Firmicutes: Clostridia: Clostridiales: Lachnospiraceae: Lachnobacterium
OTU2027	2	64	112	0	0	43	1	222	56.7907	77.6311	99.9611	0	0	19.5799	142.11	0.714286	0.000932462	0.0419	0.0343195	0.0410227	0.0534854	Firmicutes: Clostridia: Clostridiales: Ruminococcaceae: Flavonifractor
OTU3592	1	50	59	137	0	16	0	263	28.3953	60.6493	52.6581	48.8568	0	7.28555	0	0.714286	0.000465781	0.05731	0.0469416	0.0204915	0.0512193	"Bacteroidetes": "Bacteroidia": "Bacteroidales": "Prevotellaceae": Prevotella
OTU1433	2	12	15	0	0	150	1	180	56.7907	14.5558	13.3876	0	0	68.302	142.11	0.714286	0.000694853	0.04151	0.0340001	0.0305693	0.0457219	Firmicutes: Clostridia: Clostridiales: Lachnospiraceae: Coprococcus
OTU3704	0	6	16	57	0	71	2	152	0	7.27792	14.2802	20.3273	0	32.3296	284.219	0.714286	0.000843852	0.03014	0.0246871	0.0371244	0.0445833	"Bacteroidetes": "Bacteroidia": "Bacteroidales": "Prevotellaceae": Prevotella
OTU3872	2	20	25	43	0	12	0	102	56.7907	24.2597	22.3127	15.3346	0	5.46416	0	0.714286	0.000292311	0.05204	0.042625	0.0128599	0.0445227	Firmicutes: Clostridia: Clostridiales: Lachnospiraceae: Catonella
OTU4704	0	11	20	59	1	4	0	95	0	13.3429	17.8502	21.0405	79.0115	1.82139	0	0.714286	0.000313275	0.04896	0.0401022	0.0137822	0.0424044	"Bacteroidetes": "Bacteroidia": "Bacteroidales": "Prevotellaceae": Prevotella
OTU4859	0	17	54	21	2	83	0	177	0	20.6208	48.1955	7.489	158.023	37.7938	0	0.714286	0.000640649	0.0384	0.0314527	0.0281847	0.0422333	Firmicutes: Clostridia: Clostridiales: Ruminococcaceae: Ruminococcus
OTU3436	1	0	0	66	1	27	1	96	28.3953	0	0	23.5369	79.0115	12.2944	142.11	0.714286	0.000671786	0.03268	0.0267676	0.0295545	0.0398745	Firmicutes: Clostridia: Clostridiales: Lachnospiraceae: Lachnospiracea_incertae_sedis
OTU3454	2	16	18	0	1	4	0	41	56.7907	19.4078	16.0652	0	79.0115	1.82139	0	0.714286	0.000407516	0.03863	0.0316411	0.0179282	0.0363673	Firmicutes: Clostridia: Clostridiales: Lachnospiraceae: Lachnospiracea_incertae_sedis
OTU3414	2	0	58	97	1	258	0	416	56.7907	0	51.7656	34.592	79.0115	117.479	0	0.714286	0.000799603	0	0	0.0351777	0.0351777	Firmicutes: Clostridia: Clostridiales: Lachnospiraceae: Oribacterium
OTU4501	0	8	13	43	0	22	1	87	0	9.70389	11.6026	15.3346	0	10.0176	142.11	0.714286	0.000444412	0.02788	0.022836	0.0195514	0.0300623	Firmicutes: Clostridia: Clostridiales: Ruminococcaceae: Pseudoflavonifractor
OTU3723	0	6	12	5	1	29	0	53	0	7.27792	10.7101	1.78309	79.0115	13.2051	0	0.714286	0.000263649	0.0234	0.0191665	0.011599	0.0224029	"Bacteroidetes": "Bacteroidia": "Bacteroidales": "Prevotellaceae": Prevotella
OTU1369	2	7	7	7	0	29	0	52	56.7907	8.4909	6.24757	2.49633	0	13.2051	0	0.714286	0.000205364	0	0	0.00903479	0.00903479	Firmicutes: Bacilli: Lactobacillales: Streptococcaceae: Streptococcus
OTU8246	0	4061	5101	211	0	222	0	9595	0	4925.94	4552.69	75.2466	0	101.087	0	0.571429	0.0227304	0.18497	0.151505	1	1.01141	"Proteobacteria": Gammaproteobacteria: Aeromonadales: Succinivibrionaceae: Ruminobacter
OTU7926	0	133	181	1208	0	15	0	1537	0	161.327	161.544	430.796	0	6.8302	0	0.571429	0.00179042	0.78169	0.640268	0.0787675	0.645095	"Proteobacteria": Gammaproteobacteria: Aeromonadales: Succinivibrionaceae: Succinivibrio
OTU4659	0	1649	1843	18	0	5346	0	8856	0	2000.21	1644.9	6.41914	0	2434.28	0	0.571429	0.0143276	0	0	0.63033	0.63033	"Bacteroidetes": "Bacteroidia": "Bacteroidales": "Prevotellaceae": Prevotella
OTU3407	0	1715	2274	1830	0	980	0	6799	0	2080.27	2029.57	652.613	0	446.24	0	0.571429	0.0122627	0.07383	0.0604728	0.539483	0.542862	"Bacteroidetes": "Bacteroidia": "Bacteroidales": "Prevotellaceae": Prevotella
OTU1309	0	0	0	66	4	200	25	295	0	0	0	23.5369	316.046	91.0693	3552.74	0.571429	0.00937799	0.4001	0.327714	0.412575	0.526892	"Bacteroidetes": "Bacteroidia": "Bacteroidales": "Prevotellaceae": Hallella
OTU1646	1	0	0	141	0	103	16	261	28.3953	0	0	50.2833	0	46.9007	2273.76	0.571429	0.00564868	0.22672	0.185702	0.248508	0.310228	"Bacteroidetes": "Bacteroidia": "Bacteroidales": "Prevotellaceae": Paraprevotella
OTU3664	0	618	620	2491	3	0	0	3732	0	749.626	553.356	888.338	237.035	0	0	0.571429	0.005717	0.20124	0.164832	0.251514	0.300714	"Bacteroidetes": "Bacteroidia": "Bacteroidales": "Porphyromonadaceae": Barnesiella
OTU3641	0	940	1199	742	0	687	0	3568	0	1140.21	1070.12	264.611	0	312.823	0	0.571429	0.00656314	0.04108	0.0336479	0.288739	0.290693	"Bacteroidetes": "Bacteroidia": "Bacteroidales": "Prevotellaceae": Prevotella
OTU3639	80	0	0	747	2	25	0	854	2271.63	0	0	266.394	158.023	11.3837	0	0.571429	0.00637402	0.04562	0.0373665	0.280418	0.282897	"Bacteroidetes": "Sphingobacteria": "Sphingobacteriales": "Cyclobacteriaceae": Aquiflexum
OTU2340	0	751	1138	1053	0	154	0	3096	0	910.953	1015.68	375.52	0	70.1234	0	0.571429	0.00558497	0.10451	0.0856022	0.245705	0.26019	"Bacteroidetes": "Bacteroidia": "Bacteroidales": "Prevotellaceae": Prevotella
OTU2362	1	0	0	20	1	23	0	45	28.3953	0	0	7.13238	79.0115	10.473	0	0.571429	0.000294313	0.29921	0.245077	0.012948	0.245419	"Bacteroidetes": "Bacteroidia": "Bacteroidales": "Prevotellaceae": Prevotella
OTU4500	0	941	1112	14	0	240	0	2307	0	1141.42	992.471	4.99267	0	109.283	0	0.571429	0.00529279	0.09045	0.0740859	0.232851	0.244353	Firmicutes: Clostridia: Clostridiales: Lachnospiraceae: Lachnobacterium
OTU3321	2	0	0	633	4	79	0	718	56.7907	0	0	225.74	316.046	35.9724	0	0.571429	0.0014939	0.27825	0.227909	0.0657226	0.237196	"Bacteroidetes": "Bacteroidia": "Bacteroidales": "Porphyromonadaceae": Tannerella
OTU917	0	4	6	5	0	14	0	29	0	4.85195	5.35506	1.78309	0	6.37485	0	0.571429	4.32361e-05	0.2879	0.235814	0.00190213	0.235821	Firmicutes: Clostridia: Clostridiales: Ruminococcaceae: Anaerotruncus
OTU2246	5	0	0	669	5	154	0	833	141.977	0	0	238.578	395.058	70.1234	0	0.571429	0.00199109	0.23879	0.195588	0.087596	0.214308	"Bacteroidetes": "Bacteroidia": "Bacteroidales": "Porphyromonadaceae": Barnesiella
OTU2410	67	0	0	44	1	100	0	212	1902.49	0	0	15.6912	79.0115	45.5347	0	0.571429	0.00480913	0.02685	0.0219923	0.211573	0.212713	Firmicutes: Clostridia: Clostridiales: Ruminococcaceae: Ethanoligenens
OTU4690	0	753	943	15	0	237	0	1948	0	913.379	841.637	5.34928	0	107.917	0	0.571429	0.00439844	0.10732	0.0879038	0.193505	0.212535	"Bacteroidetes": "Bacteroidia": "Bacteroidales": "Prevotellaceae": Prevotella
OTU4881	0	842	1055	12	0	41	0	1950	0	1021.33	941.598	4.27943	0	18.6692	0	0.571429	0.0046753	0.04272	0.0349912	0.205685	0.20864	"Bacteroidetes": "Bacteroidia": "Bacteroidales": "Prevotellaceae": Prevotella
OTU6578	8	0	0	39	1	0	8	56	227.163	0	0	13.9081	79.0115	0	1136.88	0.571429	0.00343008	0.16251	0.133109	0.150903	0.20122	"Bacteroidetes": "Bacteroidia": "Bacteroidales": "Rikenellaceae": Rikenella
OTU2019	5	0	10	0	0	115	1	131	141.977	0	8.9251	0	0	52.3649	142.11	0.571429	0.00081311	0.2256	0.184785	0.0357719	0.188215	Firmicutes: Clostridia: Clostridiales: Peptococcaceae 1: Peptococcus
OTU3533	0	215	297	0	2	2081	0	2595	0	260.792	265.075	0	158.023	947.576	0	0.571429	0.00384091	0.07525	0.0616359	0.168977	0.179867	Firmicutes: Clostridia: Clostridiales: Clostridiaceae 4: Caminicella
OTU2575	1	7	19	0	0	16	0	43	28.3953	8.4909	16.9577	0	0	7.28555	0	0.571429	0.000143915	0.204	0.167093	0.0063314	0.167212	Firmicutes: Clostridia: Clostridiales: Lachnospiraceae: Butyrivibrio
OTU5119	0	677	681	0	1	156	0	1515	0	821.192	607.799	0	79.0115	71.0341	0	0.571429	0.00371748	0.02405	0.0196989	0.163547	0.164729	Firmicutes: Clostridia: Clostridiales: Ruminococcaceae: Anaerotruncus
OTU4565	0	6	14	139	0	40	0	199	0	7.27792	12.4951	49.57	0	18.2139	0	0.571429	0.000206133	0.2004	0.164144	0.00906859	0.164394	"Bacteroidetes": "Bacteroidia": "Bacteroidales": "Prevotellaceae": Prevotella
OTU4841	0	0	0	36	5	7	1	49	0	0	0	12.8383	395.058	3.18743	142.11	0.571429	0.00130237	0.184	0.150711	0.0572962	0.161235	Firmicutes: Clostridia: Clostridiales: Lachnospiraceae: Roseburia
OTU4480	38	0	0	75	1	0	1	115	1079.02	0	0	26.7464	79.0115	0	142.11	0.571429	0.00312386	0.09282	0.0760271	0.137431	0.157059	Firmicutes: Clostridia: Clostridiales: Lachnospiraceae: Clostridium XlVa
OTU4645	6	0	0	21	8	340	0	375	170.372	0	0	7.489	632.092	154.818	0	0.571429	0.00227133	0.14378	0.117768	0.0999249	0.154448	Firmicutes: Clostridia: Clostridiales: Ruminococcaceae: Ruminococcus
OTU3642	0	478	590	630	0	170	0	1868	0	579.807	526.581	224.67	0	77.4089	0	0.571429	0.00331591	0.05523	0.0452379	0.14588	0.152733	"Bacteroidetes": "Bacteroidia": "Bacteroidales": "Prevotellaceae": Prevotella
OTU4564	0	0	0	63	2	32	8	105	0	0	0	22.467	158.023	14.5711	1136.88	0.571429	0.00313574	0.04382	0.0358921	0.137954	0.142546	"Bacteroidetes": "Bacteroidia": "Bacteroidales": "Prevotellaceae": Prevotella
OTU2030	8	6	7	0	0	0	1	22	227.163	7.27792	6.24757	0	0	0	142.11	0.571429	0.00090121	0.16649	0.136369	0.0396478	0.142016	Firmicutes: Clostridia: Clostridiales: Ruminococcaceae: Saccharofermentans
OTU3487	1	4	4	0	0	21	0	30	28.3953	4.85195	3.57004	0	0	9.56228	0	0.571429	0.00010919	0.16742	0.137131	0.00480371	0.137215	Firmicutes: Clostridia: Clostridiales: Clostridiaceae 4: Thermotalea
OTU5125	0	280	407	0	1	630	0	1318	0	339.636	363.252	0	79.0115	286.868	0	0.571429	0.00251617	0.09255	0.075806	0.110696	0.134165	Firmicutes: Clostridia: Clostridiales: Lachnospiraceae: Butyrivibrio
OTU4639	2	0	0	22	1	0	1	26	56.7907	0	0	7.84562	79.0115	0	142.11	0.571429	0.000672751	0.15895	0.130193	0.029597	0.133515	Firmicutes: Clostridia: Clostridiales: Lachnospiraceae: Howardella
OTU2596	0	58	67	5	0	28	0	158	0	70.3532	59.7982	1.78309	0	12.7497	0	0.571429	0.000340626	0.16191	0.132617	0.0149855	0.133461	"Bacteroidetes": "Bacteroidia": "Bacteroidales": "Prevotellaceae": Prevotella
OTU1564	1	0	0	165	1	39	0	206	28.3953	0	0	58.8421	79.0115	17.7585	0	0.571429	0.000433204	0.15975	0.130848	0.0190583	0.132229	"Bacteroidetes": "Sphingobacteria": "Sphingobacteriales": "Flammeovirgaceae": Limibacter
OTU3687	1	0	0	4	5	8	0	18	28.3953	0	0	1.42648	395.058	3.64277	0	0.571429	0.00100886	0.15072	0.123452	0.0443836	0.131188	Firmicutes: Clostridia: Clostridiales: Lachnospiraceae: Lachnospiracea_incertae_sedis
OTU2577	4	0	0	28	1	57	0	90	113.581	0	0	9.98533	79.0115	25.9548	0	0.571429	0.000538029	0.15701	0.128604	0.02367	0.130764	"Bacteroidetes": "Bacteroidia": "Bacteroidales": Bacteroidaceae: Anaerorhabdus
OTU4530	0	273	328	92	0	120	0	813	0	331.145	292.743	32.8089	0	54.6416	0	0.571429	0.00167468	0.129	0.105661	0.073676	0.128812	Firmicutes: Clostridia: Clostridiales: Lachnospiraceae: Lachnospiracea_incertae_sedis
OTU1895	8	0	0	238	3	0	1	250	227.163	0	0	84.8753	237.035	0	142.11	0.571429	0.00162723	0.12527	0.102606	0.0715883	0.125112	"Bacteroidetes": "Bacteroidia": "Bacteroidales": "Porphyromonadaceae": Paludibacter
OTU3663	0	19	40	2806	0	96	0	2961	0	23.0467	35.7004	1000.67	0	43.7133	0	0.571429	0.00259707	0.05819	0.0476623	0.114256	0.123798	"Bacteroidetes": "Bacteroidia": "Bacteroidales": "Prevotellaceae": Prevotella
OTU4518	0	42	64	28	0	25	0	159	0	50.9454	57.1206	9.98533	0	11.3837	0	0.571429	0.000304725	0.14941	0.122379	0.0134061	0.123111	Firmicutes: Clostridia: Clostridiales: Lachnospiraceae: Butyrivibrio
OTU4381	0	12	14	33	0	23	0	82	0	14.5558	12.4951	11.7684	0	10.473	0	0.571429	0.000116048	0.14729	0.120642	0.00510539	0.12075	Firmicutes: Clostridia: Clostridiales: Lachnospiraceae: Lachnospiracea_incertae_sedis
OTU2617	0	15	17	7	0	37	0	76	0	18.1948	15.1727	2.49633	0	16.8478	0	0.571429	0.000124097	0.14469	0.118513	0.00545954	0.118639	Firmicutes: Clostridia: Clostridiales: Ruminococcaceae: Faecalibacterium
OTU4647	0	14	17	18	0	4	0	53	0	16.9818	15.1727	6.41914	0	1.82139	0	0.571429	9.51008e-05	0.14091	0.115417	0.00418386	0.115493	Firmicutes: Clostridia: Clostridiales: Lachnospiraceae: Lactonifactor
OTU6445	28	0	0	81	1	98	0	208	795.07	0	0	28.8861	79.0115	44.624	0	0.571429	0.00223089	0.06116	0.050095	0.0981455	0.110191	"Bacteroidetes": "Bacteroidia": "Bacteroidales": "Porphyromonadaceae": Tannerella
OTU4407	0	0	0	61	1	24	1	87	0	0	0	21.7538	79.0115	10.9283	142.11	0.571429	0.000597522	0.12996	0.106448	0.0262873	0.109646	Firmicutes: Clostridia: Clostridiales: Lachnospiraceae: Robinsoniella
OTU4508	23	0	0	42	1	0	1	67	653.093	0	0	14.978	79.0115	0	142.11	0.571429	0.0020934	0.06577	0.053871	0.0920969	0.106695	Firmicutes: Clostridia: Clostridiales: Lachnospiraceae: Coprococcus
OTU3452	0	0	588	56	2	295	0	941	0	0	524.796	19.9707	158.023	134.327	0	0.571429	0.0019708	0.07249	0.0593752	0.0867033	0.105085	"Bacteroidetes": "Bacteroidia": "Bacteroidales": "Prevotellaceae": Prevotella
OTU7627	0	0	6	63	5	6	0	80	0	0	5.35506	22.467	395.058	2.73208	0	0.571429	0.00100201	0.11081	0.0907624	0.0440822	0.100901	"Proteobacteria": Gammaproteobacteria: Aeromonadales: Succinivibrionaceae: Ruminobacter
OTU4614	0	206	278	19	0	214	0	717	0	249.875	248.118	6.77576	0	97.4442	0	0.571429	0.00141777	0.09638	0.0789431	0.0623734	0.10061	"Bacteroidetes": "Bacteroidia": "Bacteroidales": "Prevotellaceae": Prevotella
OTU3371	0	159	238	136	0	709	0	1242	0	192.865	212.417	48.5002	0	322.841	0	0.571429	0.00182838	0.07068	0.0578927	0.0804377	0.0991049	"Bacteroidetes": "Bacteroidia": "Bacteroidales": "Prevotellaceae": Prevotella
OTU5180	1	82	131	0	0	206	0	420	28.3953	99.4649	116.919	0	0	93.8014	0	0.571429	0.00079711	0.11269	0.0923023	0.035068	0.0987394	Firmicutes: Clostridia: Clostridiales: Lachnospiraceae: Butyrivibrio
OTU4717	0	33	42	4	0	55	0	134	0	40.0286	37.4854	1.42648	0	25.0441	0	0.571429	0.000244808	0.11942	0.0978147	0.0107701	0.0984058	"Bacteroidetes": "Bacteroidia": "Bacteroidales": "Prevotellaceae": Prevotella
OTU4469	0	97	149	30	0	38	0	314	0	117.66	132.984	10.6986	0	17.3032	0	0.571429	0.000656007	0.11404	0.093408	0.0288603	0.0977649	Firmicutes: Clostridia: Clostridiales: Lachnospiraceae: Howardella
OTU5223	5	0	4	0	5	698	0	712	141.977	0	3.57004	0	395.058	317.832	0	0.571429	0.00202099	0.04366	0.0357611	0.0889114	0.0958337	Firmicutes: Clostridia: Clostridiales: Lachnospiraceae: Lachnospiracea_incertae_sedis
OTU4853	0	14	21	23	0	320	0	378	0	16.9818	18.7427	8.20224	0	145.711	0	0.571429	0.000446458	0.11432	0.0936374	0.0196415	0.0956752	"Bacteroidetes": "Bacteroidia": "Bacteroidales": "Prevotellaceae": Prevotella
OTU5107	0	47	65	0	4	525	0	641	0	57.0104	58.0131	0	316.046	239.057	0	0.571429	0.00157766	0.07841	0.0642242	0.0694075	0.0945629	Firmicutes: Clostridia: Clostridiales: Lachnospiraceae: Butyrivibrio
OTU6056	0	9	12	10	0	17	0	48	0	10.9169	10.7101	3.56619	0	7.74089	0	0.571429	7.75357e-05	0.11468	0.0939322	0.0034111	0.0939942	"Bacteroidetes": "Bacteroidia": "Bacteroidales": "Prevotellaceae": Prevotella
OTU3370	0	41	57	45	0	57	0	200	0	49.7324	50.8731	16.0479	0	25.9548	0	0.571429	0.000335738	0.1132	0.09272	0.0147704	0.0938891	"Bacteroidetes": "Bacteroidia": "Bacteroidales": "Prevotellaceae": Prevotella
OTU3611	0	308	369	13	0	4	0	694	0	373.6	329.336	4.63605	0	1.82139	0	0.571429	0.0016701	0.07104	0.0581875	0.0734745	0.0937245	"Bacteroidetes": "Bacteroidia": "Bacteroidales": "Prevotellaceae": Prevotella
OTU3432	0	274	370	4	0	5	0	653	0	332.358	330.229	1.42648	0	2.27673	0	0.571429	0.00156863	0.07645	0.0626188	0.0690101	0.0931853	"Bacteroidetes": "Bacteroidia": "Bacteroidales": "Prevotellaceae": Prevotella
OTU3450	0	172	285	1034	0	27	0	1518	0	208.634	254.365	368.744	0	12.2944	0	0.571429	0.00198709	0.03674	0.030093	0.08742	0.0924546	"Bacteroidetes": "Bacteroidia": "Bacteroidales": "Bacteroidales"_incertae_sedis: Phocaeicola
OTU4382	0	113	133	33	0	258	0	537	0	137.067	118.704	11.7684	0	117.479	0	0.571429	0.000906439	0.10142	0.0830712	0.0398778	0.092147	"Bacteroidetes": "Bacteroidia": "Bacteroidales": "Prevotellaceae": Prevotella
OTU2426	10	0	0	4	7	19	0	40	283.953	0	0	1.42648	553.081	8.65159	0	0.571429	0.00199433	0.03393	0.0277914	0.0877385	0.0920348	Firmicutes: Clostridia: Clostridiales: Ruminococcaceae: Ethanoligenens
OTU3603	0	9	11	133	0	52	0	205	0	10.9169	9.81761	47.4303	0	23.678	0	0.571429	0.000216223	0.11006	0.0901481	0.0095125	0.0906486	Firmicutes: Clostridia: Clostridiales: Lachnospiraceae: Coprococcus
OTU3712	0	27	31	11	0	52	0	121	0	32.7506	27.6678	3.92281	0	23.678	0	0.571429	0.000207221	0.10961	0.0897795	0.00911648	0.0902412	"Bacteroidetes": "Bacteroidia": "Bacteroidales": "Prevotellaceae": Prevotella
OTU2215	3	0	0	5	0	24	4	36	85.186	0	0	1.78309	0	10.9283	568.439	0.571429	0.00156874	0.07043	0.0576879	0.0690149	0.0899497	Firmicutes: Clostridia: Clostridiales: Ruminococcaceae: Papillibacter
OTU3621	0	22	13	5	0	6	0	46	0	26.6857	11.6026	1.78309	0	2.73208	0	0.571429	0.000100771	0.10902	0.0892962	0.00443332	0.0894062	Firmicutes: Clostridia: Clostridiales: Clostridiales_Incertae Sedis XIII: Mogibacterium
OTU4617	0	45	59	91	0	24	0	219	0	54.5844	52.6581	32.4523	0	10.9283	0	0.571429	0.000354608	0.1074	0.0879693	0.0156006	0.0893419	Firmicutes: Clostridia: Clostridiales: Lachnospiraceae: Butyrivibrio
OTU2281	6	0	0	0	1	5	1	13	170.372	0	0	0	79.0115	2.27673	142.11	0.571429	0.000927041	0.09638	0.0789431	0.0407842	0.0888558	Firmicutes: Clostridia: Clostridiales: Clostridiales_Incertae Sedis XII: Acidaminobacter
OTU3490	0	0	52	1084	1	253	0	1390	0	0	46.4105	386.575	79.0115	115.203	0	0.571429	0.0014766	0.07368	0.0603499	0.0649614	0.0886684	"Bacteroidetes": "Bacteroidia": "Bacteroidales": "Prevotellaceae": Prevotella
OTU3405	0	14	16	137	0	21	0	188	0	16.9818	14.2802	48.8568	0	9.56228	0	0.571429	0.000211133	0.10717	0.0877809	0.00928859	0.088271	Firmicutes: Clostridia: Clostridiales: Lachnospiraceae: Lachnospiracea_incertae_sedis
OTU4655	0	7	7	4	0	16	0	34	0	8.4909	6.24757	1.42648	0	7.28555	0	0.571429	5.52088e-05	0.10665	0.087355	0.00242885	0.0873888	"Bacteroidetes": "Bacteroidia": "Bacteroidales": "Prevotellaceae": Prevotella
OTU2013	0	0	47	7	0	149	1	204	0	0	41.948	2.49633	0	67.8466	142.11	0.571429	0.000598928	0.10168	0.0832842	0.0263492	0.0873529	Firmicutes: Clostridia: Clostridiales: Ruminococcaceae: Butyricicoccus
OTU3385	0	20	39	96	0	109	0	264	0	24.2597	34.8079	34.2354	0	49.6328	0	0.571429	0.00033651	0.10375	0.0849797	0.0148044	0.0862596	Firmicutes: Clostridia: Clostridiales: Lachnospiraceae: Lachnospiracea_incertae_sedis
OTU5768	0	9	18	1543	0	368	0	1938	0	10.9169	16.0652	550.263	0	167.568	0	0.571429	0.00175349	0.04259	0.0348847	0.077143	0.0846639	"Bacteroidetes": "Bacteroidia": "Bacteroidales": "Prevotellaceae": Paraprevotella
OTU5620	1	0	4	0	1	18	0	24	28.3953	0	3.57004	0	79.0115	8.19624	0	0.571429	0.000280566	0.10156	0.0831859	0.0123432	0.0840967	"Bacteroidetes": "Bacteroidia": "Bacteroidales": "Prevotellaceae": Prevotella
OTU4760	0	0	7	6	0	258	1	272	0	0	6.24757	2.13971	0	117.479	142.11	0.571429	0.000630889	0.09668	0.0791888	0.0277553	0.083912	"Bacteroidetes": "Bacteroidia": "Bacteroidales": "Prevotellaceae": Prevotella
OTU3543	7	0	0	12	1	23	0	43	198.767	0	0	4.27943	79.0115	10.473	0	0.571429	0.000688698	0.09492	0.0777472	0.0302985	0.0834424	Firmicutes: Clostridia: Clostridiales: Lachnospiraceae: Lachnospiracea_incertae_sedis
OTU3908	0	10	11	162	0	43	0	226	0	12.1299	9.81761	57.7723	0	19.5799	0	0.571429	0.000233778	0.10011	0.0819982	0.0102848	0.0826407	Firmicutes: Clostridia: Clostridiales: Lachnospiraceae: Syntrophococcus
OTU2152	2	0	0	75	0	53	1	131	56.7907	0	0	26.7464	0	24.1334	142.11	0.571429	0.00058805	0.09483	0.0776735	0.0258707	0.0818686	Firmicutes: Clostridia: Clostridiales: Ruminococcaceae: Faecalibacterium
OTU3327	1	0	0	5	5	9	0	20	28.3953	0	0	1.78309	395.058	4.09812	0	0.571429	0.00101077	0.08331	0.0682377	0.0444677	0.0814479	Firmicutes: Clostridia: Clostridiales: Lachnospiraceae: Butyrivibrio
OTU4429	3	0	0	104	1	133	0	241	85.186	0	0	37.0884	79.0115	60.5611	0	0.571429	0.000616459	0.09347	0.0765595	0.0271205	0.0812212	Firmicutes: Clostridia: Clostridiales: Clostridiaceae 1: Anaerosporobacter
OTU4555	0	0	0	66	3	33	1	103	0	0	0	23.5369	237.035	15.0264	142.11	0.571429	0.000983397	0.08193	0.0671073	0.0432635	0.0798444	Firmicutes: Clostridia: Clostridiales: Lachnospiraceae: Lachnobacterium
OTU2227	0	4	4	21	0	0	1	30	0	4.85195	3.57004	7.489	0	0	142.11	0.571429	0.000372024	0.09487	0.0777062	0.0163668	0.0794112	Firmicutes: Clostridia: Clostridiales: Ruminococcaceae: Oscillibacter
OTU2277	0	0	4	132	3	29	0	168	0	0	3.57004	47.0737	237.035	13.2051	0	0.571429	0.000708361	0.08885	0.0727754	0.0311636	0.0791671	Firmicutes: Clostridia: Clostridiales: Ruminococcaceae: Clostridium IV
OTU2180	7	0	0	115	3	56	0	181	198.767	0	0	41.0112	237.035	25.4994	0	0.571429	0.00118258	0.07233	0.0592442	0.0520264	0.0788455	Firmicutes: Clostridia: Clostridiales: Ruminococcaceae: Saccharofermentans
OTU3544	1	0	0	0	1	10	1	13	28.3953	0	0	0	79.0115	4.55347	142.11	0.571429	0.00059815	0.09028	0.0739467	0.026315	0.0784894	Firmicutes: Clostridia: Clostridiales: Lachnospiraceae: Lactonifactor
OTU4695	0	8	122	12	0	303	0	445	0	9.70389	108.886	4.27943	0	137.97	0	0.571429	0.000614087	0.08987	0.0736108	0.0270161	0.0784119	"Bacteroidetes": "Bacteroidia": "Bacteroidales": "Prevotellaceae": Prevotella
OTU1938	3	0	0	16	1	0	1	21	85.186	0	0	5.7059	79.0115	0	142.11	0.571429	0.000734564	0.08716	0.0713911	0.0323164	0.0783648	Firmicutes: Clostridia: Clostridiales: Ruminococcaceae: Papillibacter
OTU3934	0	28	42	11	0	12	0	93	0	33.9636	37.4854	3.92281	0	5.46416	0	0.571429	0.00019031	0.09366	0.0767152	0.00837248	0.0771707	"Bacteroidetes": "Bacteroidia": "Bacteroidales": "Prevotellaceae": Prevotella
OTU1404	1	0	0	631	4	33	0	669	28.3953	0	0	225.027	316.046	15.0264	0	0.571429	0.00137606	0.05399	0.0442222	0.0605382	0.0749699	"Bacteroidetes": "Bacteroidia": "Bacteroidales": "Prevotellaceae": Paraprevotella
OTU3555	0	0	0	430	3	91	1	525	0	0	0	153.346	237.035	41.4365	142.11	0.571429	0.00135118	0.0555	0.045459	0.0594437	0.0748337	Firmicutes: Clostridia: Clostridiales: Lachnospiraceae: Lachnospiracea_incertae_sedis
OTU8841	0	63	101	49	3	0	0	216	0	76.4181	90.1435	17.4743	237.035	0	0	0.571429	0.000991314	0.07294	0.0597438	0.0436118	0.0739683	"Proteobacteria": Gammaproteobacteria: Aeromonadales: Succinivibrionaceae: Succinivibrio
OTU3802	0	0	0	61	4	33	1	99	0	0	0	21.7538	316.046	15.0264	142.11	0.571429	0.00116521	0.06486	0.0531256	0.0512623	0.0738252	Firmicutes: Clostridia: Clostridiales: Lachnospiraceae: Howardella
OTU4545	0	40	63	116	0	35	0	254	0	48.5195	56.2281	41.3678	0	15.9371	0	0.571429	0.000381515	0.08704	0.0712928	0.0167844	0.073242	"Bacteroidetes": "Bacteroidia": "Bacteroidales": "Prevotellaceae": Prevotella
OTU4724	0	6	14	8	0	6	0	34	0	7.27792	12.4951	2.85295	0	2.73208	0	0.571429	5.96998e-05	0.0891	0.0729801	0.00262643	0.0730274	Firmicutes: Clostridia: Clostridiales: Ruminococcaceae: Hydrogenoanaerobacterium
OTU3596	0	5	6	68	0	4	0	83	0	6.06493	5.35506	24.2501	0	1.82139	0	0.571429	8.82651e-05	0.08855	0.0725297	0.00388313	0.0726335	"Bacteroidetes": "Bacteroidia": "Bacteroidales": "Prevotellaceae": Prevotella
OTU4734	1	0	0	22	1	48	0	72	28.3953	0	0	7.84562	79.0115	21.8566	0	0.571429	0.000322792	0.08669	0.0710062	0.0142009	0.0724123	Firmicutes: Clostridia: Clostridiales: Lachnospiraceae: Lachnospiracea_incertae_sedis
OTU3856	4	0	0	110	0	55	1	170	113.581	0	0	39.2281	0	25.0441	142.11	0.571429	0.00075328	0.07764	0.0635935	0.0331398	0.0717103	Firmicutes: Clostridia: Clostridiales: Lachnospiraceae: Syntrophococcus
OTU3702	0	8	14	4	0	41	0	67	0	9.70389	12.4951	1.42648	0	18.6692	0	0.571429	9.95732e-05	0.08676	0.0710635	0.00438062	0.0711984	Firmicutes: Clostridia: Clostridiales: Ruminococcaceae: Ruminococcus
OTU3575	0	7	9	144	0	23	0	183	0	8.4909	8.03259	51.3531	0	10.473	0	0.571429	0.000184456	0.08507	0.0696792	0.00811495	0.0701502	"Bacteroidetes": "Bacteroidia": "Bacteroidales": "Prevotellaceae": Prevotella
OTU554	0	0	0	237	2	20	2	261	0	0	0	84.5187	158.023	9.10693	284.219	0.571429	0.00126158	0.0516	0.0422646	0.0555018	0.0697621	Firmicutes: Clostridia: Clostridiales: Lachnospiraceae: Butyrivibrio
OTU4714	0	5	8	9	0	25	0	47	0	6.06493	7.14008	3.20957	0	11.3837	0	0.571429	6.54446e-05	0.08496	0.0695891	0.00287917	0.0696487	Firmicutes: Clostridia: Clostridiales: Clostridiaceae 4: Thermotalea
OTU2467	2	0	0	55	1	152	0	210	56.7907	0	0	19.614	79.0115	69.2127	0	0.571429	0.000528837	0.07875	0.0645027	0.0232656	0.0685703	Firmicutes: Clostridia: Clostridiales: Lachnospiraceae: Lachnospiracea_incertae_sedis
OTU3911	0	0	7	15	1	11	0	34	0	0	6.24757	5.34928	79.0115	5.00881	0	0.571429	0.000225109	0.08269	0.0677298	0.00990342	0.06845	"Bacteroidetes": "Bacteroidia": "Bacteroidales": "Prevotellaceae": Prevotella
OTU4577	0	25	35	111	0	312	0	483	0	30.3247	31.2378	39.5847	0	142.068	0	0.571429	0.000572595	0.07758	0.0635443	0.0251907	0.0683553	Firmicutes: Clostridia: Clostridiales: Lachnospiraceae: Pseudobutyrivibrio
OTU3624	3	0	0	147	5	14	0	169	85.186	0	0	52.423	395.058	6.37485	0	0.571429	0.00126905	0.04517	0.0369979	0.0558305	0.0669768	Firmicutes: Clostridia: Clostridiales: Clostridiales_Incertae Sedis XIII: Anaerovorax
OTU3810	0	178	253	37	0	135	0	603	0	215.912	225.805	13.1949	0	61.4718	0	0.571429	0.00121571	0.04903	0.0401596	0.0534837	0.0668827	"Bacteroidetes": "Bacteroidia": "Bacteroidales": "Prevotellaceae": Prevotella
OTU472	1	0	0	720	1	554	0	1276	28.3953	0	0	256.766	79.0115	252.262	0	0.571429	0.00145125	0.02391	0.0195842	0.0638464	0.0667825	"Tenericutes": Mollicutes: Anaeroplasmatales: Anaeroplasmataceae: Asteroleplasma
OTU3473	0	4	4	4	0	7	0	19	0	4.85195	3.57004	1.42648	0	3.18743	0	0.571429	3.069e-05	0.0812	0.0665094	0.00135017	0.0665231	Firmicutes: Clostridia: Clostridiales: Clostridiales_Incertae Sedis XIII: Anaerovorax
OTU3476	0	117	148	81	0	5	0	351	0	141.919	132.091	28.8861	0	2.27673	0	0.571429	0.000718462	0.07104	0.0581875	0.031608	0.0662182	"Bacteroidetes": "Bacteroidia": "Bacteroidales": "Prevotellaceae": Paraprevotella
OTU4896	0	136	197	35	0	346	0	714	0	164.966	175.824	12.4817	0	157.55	0	0.571429	0.00120261	0.04814	0.0394306	0.0529077	0.0659848	"Bacteroidetes": "Bacteroidia": "Bacteroidales": "Prevotellaceae": Prevotella
OTU1995	5	0	0	18	1	0	1	25	141.977	0	0	6.41914	79.0115	0	142.11	0.571429	0.000869943	0.0653	0.053486	0.0382722	0.0657687	Firmicutes: Clostridia: Clostridiales: Ruminococcaceae: Clostridium IV
OTU1312	1	0	0	44	1	44	0	90	28.3953	0	0	15.6912	79.0115	20.0353	0	0.571429	0.000336975	0.07652	0.0626761	0.0148248	0.0644055	"Bacteroidetes": "Bacteroidia": "Bacteroidales": "Prevotellaceae": Prevotella
OTU3433	0	7	23	911	0	106	0	1047	0	8.4909	20.5277	324.88	0	48.2667	0	0.571429	0.000946806	0.05997	0.0491203	0.0416537	0.0644037	"Bacteroidetes": "Bacteroidia": "Bacteroidales": "Prevotellaceae": Prevotella
OTU4604	0	8	15	25	0	78	0	126	0	9.70389	13.3876	8.91547	0	35.517	0	0.571429	0.00015897	0.07814	0.064003	0.00699371	0.064384	"Bacteroidetes": "Bacteroidia": "Bacteroidales": "Prevotellaceae": Prevotella
OTU4818	0	144	115	42	0	85	0	386	0	174.67	102.639	14.978	0	38.7045	0	0.571429	0.000779243	0.06635	0.054346	0.034282	0.0642553	"Bacteroidetes": "Bacteroidia": "Bacteroidales": "Prevotellaceae": Prevotella
OTU3595	0	0	7	248	3	15	0	273	0	0	6.24757	88.4415	237.035	6.8302	0	0.571429	0.000797047	0.0656	0.0537317	0.0350653	0.0641613	"Bacteroidetes": "Bacteroidia": "Bacteroidales": "Prevotellaceae": Prevotella
OTU142	0	153	209	63	0	44	0	469	0	185.587	186.535	22.467	0	20.0353	0	0.571429	0.000976136	0.05638	0.0461798	0.0429441	0.0630616	Firmicutes: Negativicutes: Selenomonadales: Acidaminococcaceae: Succiniclasticum
OTU4441	0	31	39	31	0	8	0	109	0	37.6026	34.8079	11.0552	0	3.64277	0	0.571429	0.000205077	0.07594	0.062201	0.00902214	0.062852	Firmicutes: Clostridia: Clostridiales: Ruminococcaceae: Ruminococcus
OTU2679	0	19	38	9	0	9	0	75	0	23.0467	33.9154	3.20957	0	4.09812	0	0.571429	0.000151309	0.07531	0.061685	0.00665666	0.0620431	"Bacteroidetes": "Bacteroidia": "Bacteroidales": "Bacteroidales"_incertae_sedis: Phocaeicola
OTU4591	0	4	11	26	0	31	0	72	0	4.85195	9.81761	9.27209	0	14.1157	0	0.571429	8.95974e-05	0.07542	0.0617751	0.00394174	0.0619007	Firmicutes: Clostridia: Clostridiales: Clostridiaceae 4: Geosporobacter
OTU2455	0	0	0	20	1	7	1	29	0	0	0	7.13238	79.0115	3.18743	142.11	0.571429	0.000544875	0.0694	0.0568442	0.0239712	0.0616919	Firmicutes: Clostridia: Clostridiales: Clostridiales_Incertae Sedis XIII: Anaerovorax
OTU3441	0	0	7	4	3	7	0	21	0	0	6.24757	1.42648	237.035	3.18743	0	0.571429	0.000583614	0.06656	0.0545181	0.0256755	0.0602615	Firmicutes: Clostridia: Clostridiales: Ruminococcaceae: Ruminococcus
OTU2162	0	74	79	102	0	173	0	428	0	89.761	70.5083	36.3751	0	78.775	0	0.571429	0.000648412	0.06405	0.0524622	0.0285262	0.0597162	Firmicutes: Clostridia: Clostridiales: Ruminococcaceae: Butyricicoccus
OTU5096	0	59	105	48	0	52	0	264	0	71.5662	93.7135	17.1177	0	23.678	0	0.571429	0.000485157	0.06734	0.0551569	0.021344	0.0591427	"Bacteroidetes": "Bacteroidia": "Bacteroidales": "Prevotellaceae": Paraprevotella
OTU5271	8	0	0	0	1	261	1	271	227.163	0	0	0	79.0115	118.845	142.11	0.571429	0.00133518	0	0	0.0587397	0.0587397	Firmicutes: Clostridia: Clostridiales: Lachnospiraceae: Pseudobutyrivibrio
OTU4969	2	8	12	0	0	15	0	37	56.7907	9.70389	10.7101	0	0	6.8302	0	0.571429	0.000197841	0.07011	0.0574258	0.0087038	0.0580816	Firmicutes: Clostridia: Clostridiales: Lachnospiraceae: Moryella
OTU3645	0	23	27	806	0	109	0	965	0	27.8987	24.0978	287.435	0	49.6328	0	0.571429	0.000915962	0.05002	0.0409704	0.0402968	0.0574666	"Bacteroidetes": "Bacteroidia": "Bacteroidales": "Prevotellaceae": Prevotella
OTU5100	1	53	65	0	0	201	0	320	28.3953	64.2883	58.0131	0	0	91.5247	0	0.571429	0.000570255	0.06293	0.0515448	0.0250878	0.0573259	Firmicutes: Clostridia: Clostridiales: Lachnospiraceae: Syntrophococcus
OTU3937	0	229	86	12	0	106	0	433	0	277.774	76.7559	4.27943	0	48.2667	0	0.571429	0.000958367	0.0467	0.0382511	0.0421623	0.0569281	Firmicutes: Clostridia: Clostridiales: Clostridiales_Incertae Sedis XIII: Mogibacterium
OTU4616	0	15	31	88	0	119	0	253	0	18.1948	27.6678	31.3825	0	54.1862	0	0.571429	0.000309425	0.06671	0.0546409	0.0136128	0.0563111	"Bacteroidetes": "Bacteroidia": "Bacteroidales": "Prevotellaceae": Prevotella
OTU4578	0	6	21	103	0	204	0	334	0	7.27792	18.7427	36.7318	0	92.8907	0	0.571429	0.000366426	0.0656	0.0537317	0.0161205	0.0560979	"Bacteroidetes": "Bacteroidia": "Bacteroidales": "Prevotellaceae": Prevotella
OTU3734	0	4	5	11	0	16	0	36	0	4.85195	4.46255	3.92281	0	7.28555	0	0.571429	4.83163e-05	0.0684	0.0560252	0.00212563	0.0560655	"Bacteroidetes": "Bacteroidia": "Bacteroidales": "Prevotellaceae": Prevotella
OTU1304	0	5	5	456	0	62	0	528	0	6.06493	4.46255	162.618	0	28.2315	0	0.571429	0.000474096	0.06295	0.0515612	0.0208574	0.05562	"Spirochaetes": Spirochaetes: Spirochaetales: Spirochaetaceae: Treponema
OTU2280	8	0	0	97	3	78	0	186	227.163	0	0	34.592	237.035	35.517	0	0.571429	0.0012579	0.00315	0.00258011	0.0553401	0.0554002	Firmicutes: Clostridia: Clostridiales: Lachnospiraceae: Lactonifactor
OTU3552	0	28	37	185	0	113	0	363	0	33.9636	33.0229	65.9745	0	51.4542	0	0.571429	0.000434163	0.0627	0.0513564	0.0191006	0.0547933	"Bacteroidetes": "Bacteroidia": "Bacteroidales": "Prevotellaceae": Prevotella
OTU3399	0	6	10	606	0	27	0	649	0	7.27792	8.9251	216.111	0	12.2944	0	0.571429	0.000575875	0.05903	0.0483504	0.025335	0.0545859	"Bacteroidetes": "Bacteroidia": "Bacteroidales": "Prevotellaceae": Prevotella
OTU5601	1	32	40	0	0	14	0	87	28.3953	38.8156	35.7004	0	0	6.37485	0	0.571429	0.000257289	0.06486	0.0531256	0.0113192	0.0543181	Firmicutes: Clostridia: Clostridiales: Ruminococcaceae: Oscillibacter
OTU4727	0	8	11	18	0	162	0	199	0	9.70389	9.81761	6.41914	0	73.7662	0	0.571429	0.000234737	0.06509	0.053314	0.010327	0.054305	Firmicutes: Clostridia: Clostridiales: Lachnospiraceae: Howardella
OTU3393	0	106	124	112	0	66	0	408	0	128.577	110.671	39.9413	0	30.0529	0	0.571429	0.000728039	0.05158	0.0422482	0.0320293	0.0530169	"Bacteroidetes": "Bacteroidia": "Bacteroidales": "Prevotellaceae": Prevotella
OTU3563	0	55	58	646	0	174	0	933	0	66.7143	51.7656	230.376	0	79.2303	0	0.571429	0.00100783	0.03392	0.0277832	0.0443384	0.052324	"Bacteroidetes": "Bacteroidia": "Bacteroidales": "Prevotellaceae": Prevotella
OTU1290	0	0	0	45	2	7	1	55	0	0	0	16.0479	158.023	3.18743	142.11	0.571429	0.000751879	0.04928	0.0403643	0.0330781	0.0521866	Firmicutes: Clostridia: Clostridiales: Ruminococcaceae: Anaerotruncus
OTU4606	0	15	29	55	0	138	0	237	0	18.1948	25.8828	19.614	0	62.8378	0	0.571429	0.000297885	0.06162	0.0504718	0.0131051	0.0521454	Firmicutes: Clostridia: Clostridiales: Lachnospiraceae: Oribacterium
OTU4554	0	16	19	143	0	92	0	270	0	19.4078	16.9577	50.9965	0	41.8919	0	0.571429	0.000304299	0.06037	0.0494479	0.0133873	0.0512281	"Bacteroidetes": "Bacteroidia": "Bacteroidales": "Prevotellaceae": Prevotella
OTU4431	4	0	0	103	0	173	1	281	113.581	0	0	36.7318	0	78.775	142.11	0.571429	0.0008739	0.04051	0.033181	0.0384463	0.0507848	Firmicutes: Clostridia: Clostridiales: Lachnospiraceae: Lachnospiracea_incertae_sedis
OTU4936	0	6	6	11	0	12	0	35	0	7.27792	5.35506	3.92281	0	5.46416	0	0.571429	5.18409e-05	0.06167	0.0505127	0.00228069	0.0505642	"Bacteroidetes": "Bacteroidia": "Bacteroidales": "Prevotellaceae": Prevotella
OTU4679	0	125	133	12	0	82	0	352	0	151.623	118.704	4.27943	0	37.3384	0	0.571429	0.000734403	0.04726	0.0387098	0.0323093	0.0504216	"Bacteroidetes": "Bacteroidia": "Bacteroidales": "Prevotellaceae": Prevotella
OTU3878	0	8	12	133	0	216	0	369	0	9.70389	10.7101	47.4303	0	98.3549	0	0.571429	0.000391278	0.05765	0.04722	0.0172139	0.0502598	"Bacteroidetes": "Bacteroidia": "Bacteroidales": "Prevotellaceae": Hallella
OTU2799	0	9	9	15	0	11	0	44	0	10.9169	8.03259	5.34928	0	5.00881	0	0.571429	6.89979e-05	0.06117	0.0501032	0.00303549	0.0501951	Firmicutes: Clostridia: Clostridiales: Lachnospiraceae: Howardella
OTU7804	0	19	22	97	0	48	0	186	0	23.0467	19.6352	34.592	0	21.8566	0	0.571429	0.00023338	0.05949	0.0487271	0.0102673	0.0497971	"Bacteroidetes": "Bacteroidia": "Bacteroidales": "Porphyromonadaceae": Barnesiella
OTU4748	0	45	63	28	0	51	0	187	0	54.5844	56.2281	9.98533	0	23.2227	0	0.571429	0.000339063	0.05588	0.0457703	0.0149167	0.0481397	Firmicutes: Clostridia: Clostridiales: Lachnospiraceae: Lachnobacterium
OTU2692	1	0	9	8	0	38	0	56	28.3953	0	8.03259	2.85295	0	17.3032	0	0.571429	0.000133214	0.05814	0.0476214	0.00586062	0.0479807	Firmicutes: Clostridia: Clostridiales: Lachnospiraceae: Moryella
OTU2469	0	6	7	250	0	69	0	332	0	7.27792	6.24757	89.1547	0	31.4189	0	0.571429	0.000315706	0.05564	0.0455737	0.0138891	0.0476431	Firmicutes: Clostridia: Clostridiales: Ruminococcaceae: Oscillibacter
OTU5188	0	22	25	7	0	19	0	73	0	26.6857	22.3127	2.49633	0	8.65159	0	0.571429	0.000141601	0.05765	0.04722	0.00622958	0.0476292	"Bacteroidetes": "Bacteroidia": "Bacteroidales": "Prevotellaceae": Hallella
OTU4576	0	4	5	106	0	27	0	142	0	4.85195	4.46255	37.8016	0	12.2944	0	0.571429	0.000139868	0.05754	0.0471299	0.00615336	0.0475299	"Bacteroidetes": "Bacteroidia": "Bacteroidales": "Prevotellaceae": Prevotella
OTU3388	0	23	32	75	0	51	0	181	0	27.8987	28.5603	26.7464	0	23.2227	0	0.571429	0.000250561	0.05633	0.0461389	0.0110231	0.0474374	"Bacteroidetes": "Bacteroidia": "Bacteroidales": "Prevotellaceae": Prevotella
OTU4492	0	6	15	31	0	12	0	64	0	7.27792	13.3876	11.0552	0	5.46416	0	0.571429	8.75434e-05	0.05649	0.0462699	0.00385138	0.0464299	"Bacteroidetes": "Bacteroidia": "Bacteroidales": "Prevotellaceae": Prevotella
OTU4380	0	93	122	14	0	222	0	451	0	112.808	108.886	4.99267	0	101.087	0	0.571429	0.000771668	0.03852	0.031551	0.0339487	0.0463463	"Bacteroidetes": "Bacteroidia": "Bacteroidales": "Prevotellaceae": Prevotella
OTU4595	0	7	9	34	0	14	0	64	0	8.4909	8.03259	12.125	0	6.37485	0	0.571429	8.24545e-05	0.05621	0.0460406	0.0036275	0.0461832	"Bacteroidetes": "Bacteroidia": "Bacteroidales": "Prevotellaceae": Prevotella
OTU3478	0	91	141	6	0	42	0	280	0	110.382	125.844	2.13971	0	19.1246	0	0.571429	0.000606201	0.04579	0.0375057	0.0266692	0.0460209	"Bacteroidetes": "Bacteroidia": "Bacteroidales": "Prevotellaceae": Prevotella
OTU4559	0	0	0	105	1	55	1	162	0	0	0	37.445	79.0115	25.0441	142.11	0.571429	0.000667695	0.03936	0.032239	0.0293746	0.0436145	Firmicutes: Clostridia: Clostridiales: Clostridiales_Incertae Sedis XIII: Anaerovorax
OTU4621	3	0	7	46	1	0	0	57	85.186	0	6.24757	16.4045	79.0115	0	0	0.571429	0.000439895	0.04753	0.0389309	0.0193527	0.0434758	Firmicutes: Clostridia: Clostridiales: Ruminococcaceae: Faecalibacterium
OTU2025	0	54	45	475	0	0	1	575	0	65.5013	40.1629	169.394	0	0	142.11	0.571429	0.000982126	0	0	0.0432076	0.0432076	Firmicutes: Clostridia: Clostridiales: Ruminococcaceae: Saccharofermentans
OTU3427	0	14	14	5	0	5	0	38	0	16.9818	12.4951	1.78309	0	2.27673	0	0.571429	7.89546e-05	0.05216	0.0427233	0.00347353	0.0428643	Firmicutes: Clostridia: Clostridiales: Lachnospiraceae: Syntrophococcus
OTU3602	0	5	9	103	0	76	0	193	0	6.06493	8.03259	36.7318	0	34.6063	0	0.571429	0.000201139	0.05105	0.0418141	0.00884888	0.0427402	"Bacteroidetes": "Bacteroidia": "Bacteroidales": "Prevotellaceae": Paraprevotella
OTU6218	0	0	0	86	1	12	1	100	0	0	0	30.6692	79.0115	5.46416	142.11	0.571429	0.000605647	0.04057	0.0332301	0.0266448	0.0425933	"Bacteroidetes": "Sphingobacteria": "Sphingobacteriales": "Cyclobacteriaceae": Aquiflexum
OTU5092	0	35	119	0	1	21	0	176	0	42.4545	106.209	0	79.0115	9.56228	0	0.571429	0.00055852	0.04246	0.0347782	0.0245715	0.0425826	"Bacteroidetes": "Bacteroidia": "Bacteroidales": "Prevotellaceae": Prevotella
OTU4484	0	20	36	11	0	25	0	92	0	24.2597	32.1304	3.92281	0	11.3837	0	0.571429	0.000168793	0.05105	0.0418141	0.00742588	0.0424684	"Bacteroidetes": "Bacteroidia": "Bacteroidales": "Prevotellaceae": Prevotella
OTU4765	0	0	5	4	1	18	0	28	0	0	4.46255	1.42648	79.0115	8.19624	0	0.571429	0.000219175	0.04958	0.0406101	0.00964238	0.0417391	Firmicutes: Clostridia: Clostridiales: Ruminococcaceae: Ruminococcus
OTU4837	0	5	7	30	0	25	0	67	0	6.06493	6.24757	10.6986	0	11.3837	0	0.571429	8.09745e-05	0.05057	0.0414209	0.00356239	0.0415739	"Bacteroidetes": "Bacteroidia": "Bacteroidales": "Prevotellaceae": Prevotella
OTU4379	0	6	7	63	0	28	0	104	0	7.27792	6.24757	22.467	0	12.7497	0	0.571429	0.000114752	0.05012	0.0410524	0.00504841	0.0413616	Firmicutes: Clostridia: Clostridiales: Lachnospiraceae: Robinsoniella
OTU4611	0	36	53	32	1	0	0	122	0	43.6675	47.303	11.4118	79.0115	0	0	0.571429	0.00042705	0.04474	0.0366457	0.0187876	0.0411811	"Bacteroidetes": "Bacteroidia": "Bacteroidales": "Prevotellaceae": Prevotella
OTU2315	0	8	11	31	0	88	0	138	0	9.70389	9.81761	11.0552	0	40.0705	0	0.571429	0.000166323	0.04879	0.039963	0.00731719	0.0406273	Firmicutes: Clostridia: Clostridiales: Ruminococcaceae: Saccharofermentans
OTU4507	0	42	64	7	0	47	0	160	0	50.9454	57.1206	2.49633	0	21.4013	0	0.571429	0.000310678	0.04566	0.0373993	0.013668	0.0398186	"Bacteroidetes": "Bacteroidia": "Bacteroidales": "Prevotellaceae": Prevotella
OTU3483	0	10	12	37	0	9	0	68	0	12.1299	10.7101	13.1949	0	4.09812	0	0.571429	9.4484e-05	0.04755	0.0389473	0.00415672	0.0391685	"Bacteroidetes": "Bacteroidia": "Bacteroidales": "Prevotellaceae": Prevotella
OTU4438	0	4	4	21	0	10	0	39	0	4.85195	3.57004	7.489	0	4.55347	0	0.571429	4.81789e-05	0.04698	0.0384804	0.00211958	0.0385388	"Bacteroidetes": "Bacteroidia": "Bacteroidales": "Prevotellaceae": Prevotella
OTU4706	0	8	10	11	0	68	0	97	0	9.70389	8.9251	3.92281	0	30.9636	0	0.571429	0.00012599	0.04517	0.0369979	0.00554278	0.0374108	Firmicutes: Clostridia: Clostridiales: Clostridiales_Incertae Sedis XIII: Anaerovorax
OTU2690	0	49	61	23	0	42	0	175	0	59.4363	54.4431	8.20224	0	19.1246	0	0.571429	0.000332438	0.04194	0.0343523	0.0146252	0.037336	Firmicutes: Clostridia: Clostridiales: Lachnospiraceae: Lachnobacterium
OTU3410	0	34	31	140	0	22	0	227	0	41.2415	27.6678	49.9267	0	10.0176	0	0.571429	0.000303356	0.04228	0.0346308	0.0133458	0.0371134	Firmicutes: Clostridia: Clostridiales: Ruminococcaceae: Oscillibacter
OTU1733	0	12	17	37	0	24	0	90	0	14.5558	15.1727	13.1949	0	10.9283	0	0.571429	0.000126782	0.04453	0.0364737	0.00557762	0.0368977	Firmicutes: Clostridia: Clostridiales: Ruminococcaceae: Clostridium IV
OTU2435	0	9	15	70	0	4	0	98	0	10.9169	13.3876	24.9633	0	1.82139	0	0.571429	0.000120278	0.04408	0.0361051	0.0052915	0.0364908	Firmicutes: Clostridia: Clostridiales: Lachnospiraceae: Oribacterium
OTU3718	0	15	20	11	0	13	0	59	0	18.1948	17.8502	3.92281	0	5.91951	0	0.571429	0.000108031	0.04362	0.0357283	0.00475272	0.0360431	Firmicutes: Clostridia: Clostridiales: Ruminococcaceae: Oscillibacter
OTU3489	0	0	137	12	1	5	0	155	0	0	122.274	4.27943	79.0115	2.27673	0	0.571429	0.000489315	0.03339	0.0273491	0.0215269	0.0348049	Firmicutes: Clostridia: Clostridiales: Clostridiales_Incertae Sedis XIII: Mogibacterium
OTU4602	0	58	69	94	0	30	0	251	0	70.3532	61.5832	33.5222	0	13.6604	0	0.571429	0.000421695	0.03586	0.0293723	0.018552	0.0347406	Firmicutes: Clostridia: Clostridiales: Lachnospiraceae: Lachnospiracea_incertae_sedis
OTU2302	0	5	6	42	0	37	0	90	0	6.06493	5.35506	14.978	0	16.8478	0	0.571429	0.000101812	0.04187	0.0342949	0.00447913	0.0345862	Firmicutes: Clostridia: Clostridiales: Ruminococcaceae: Anaerotruncus
OTU8898	0	4	8	25	0	19	0	56	0	4.85195	7.14008	8.91547	0	8.65159	0	0.571429	6.95901e-05	0.04201	0.0344096	0.00306154	0.0345455	"Proteobacteria": Gammaproteobacteria: Oceanospirillales: Hahellaceae: Kistimonas
OTU2249	0	39	60	0	1	325	0	425	0	47.3065	53.5506	0	79.0115	147.988	0	0.571429	0.000771862	0	0	0.0339573	0.0339573	Firmicutes: Clostridia: Clostridiales: Ruminococcaceae: Anaerofilum
OTU2682	1	14	10	0	0	28	0	53	28.3953	16.9818	8.9251	0	0	12.7497	0	0.571429	0.000157858	0.04048	0.0331564	0.00694482	0.0338759	Firmicutes: Clostridia: Clostridiales: Ruminococcaceae: Ethanoligenens
OTU2595	0	4	8	7	0	31	0	50	0	4.85195	7.14008	2.49633	0	14.1157	0	0.571429	6.73418e-05	0.0407	0.0333366	0.00296263	0.033468	Firmicutes: Clostridia: Clostridiales: Ruminococcaceae: Anaerotruncus
OTU4420	0	5	0	31	2	28	0	66	0	6.06493	0	11.0552	158.023	12.7497	0	0.571429	0.000442351	0.0323	0.0264563	0.0194608	0.0328429	"Bacteroidetes": "Bacteroidia": "Bacteroidales": "Prevotellaceae": Prevotella
OTU1971	0	22	27	0	0	67	1	117	0	26.6857	24.0978	0	0	30.5082	142.11	0.571429	0.000525947	0.02713	0.0222217	0.0231385	0.032081	Firmicutes: Clostridia: Clostridiales: Ruminococcaceae: Saccharofermentans
OTU4385	1	14	0	29	0	54	0	98	28.3953	16.9818	0	10.342	0	24.5887	0	0.571429	0.000189066	0.03556	0.0291265	0.00831778	0.0302909	"Bacteroidetes": "Bacteroidia": "Bacteroidales": "Prevotellaceae": Prevotella
OTU3469	0	4	4	8	0	18	0	34	0	4.85195	3.57004	2.85295	0	8.19624	0	0.571429	4.58404e-05	0.03663	0.0300029	0.0020167	0.0300707	Firmicutes: Clostridia: Clostridiales: Ruminococcaceae: Ruminococcus
OTU4411	0	19	37	12	0	127	0	195	0	23.0467	33.0229	4.27943	0	57.829	0	0.571429	0.000278223	0.03204	0.0262434	0.0122401	0.0289575	Firmicutes: Clostridia: Clostridiales: Ruminococcaceae: Ruminococcus
OTU3403	0	5	8	55	0	28	0	96	0	6.06493	7.14008	19.614	0	12.7497	0	0.571429	0.000107281	0.03459	0.028332	0.00471972	0.0287225	"Bacteroidetes": "Bacteroidia": "Bacteroidales": "Prevotellaceae": Prevotella
OTU4568	0	17	44	89	0	269	0	419	0	20.6208	39.2704	31.7391	0	122.488	0	0.571429	0.000504093	0	0	0.022177	0.022177	Firmicutes: Clostridia: Clostridiales: Lachnospiraceae: Lachnospiracea_incertae_sedis
OTU3732	0	4	5	5	0	25	0	39	0	4.85195	4.46255	1.78309	0	11.3837	0	0.571429	5.2927e-05	0.02655	0.0217466	0.00232847	0.0218709	"Bacteroidetes": "Bacteroidia": "Bacteroidales": "Prevotellaceae": Hallella
OTU3463	0	18	16	4	0	6	0	44	0	21.8338	14.2802	1.42648	0	2.73208	0	0.571429	9.48123e-05	0.02453	0.0200921	0.00417117	0.0205205	Firmicutes: Clostridia: Clostridiales: Lachnospiraceae: Lachnospiracea_incertae_sedis
OTU5704	0	14	29	0	0	22	1	66	0	16.9818	25.8828	0	0	10.0176	142.11	0.571429	0.000459064	0	0	0.020196	0.020196	Firmicutes: Clostridia: Clostridiales: Lachnospiraceae: Pseudobutyrivibrio
OTU4934	2	7	10	0	0	7	0	26	56.7907	8.4909	8.9251	0	0	3.18743	0	0.571429	0.000182207	0.02241	0.0183556	0.00801599	0.0200296	Firmicutes: Clostridia: Clostridiales: Lachnospiraceae: Lachnospiracea_incertae_sedis
OTU3844	0	45	0	5	1	7	0	58	0	54.5844	0	1.78309	79.0115	3.18743	0	0.571429	0.000326223	0.01677	0.013736	0.0143518	0.0198659	Firmicutes: Clostridia: Clostridiales: Lachnospiraceae: Blautia
OTU2537	1	8	0	4	0	168	0	181	28.3953	9.70389	0	1.42648	0	76.4982	0	0.571429	0.000273152	0.01848	0.0151366	0.012017	0.0193268	Firmicutes: Clostridia: Clostridiales: Ruminococcaceae: Saccharofermentans
OTU3970	5	6	0	11	0	62	0	84	141.977	7.27792	0	3.92281	0	28.2315	0	0.571429	0.000427086	0	0	0.0187892	0.0187892	Firmicutes: Clostridia: Clostridiales: Ruminococcaceae: Ruminococcus
OTU138	0	34	61	0	1	10	0	106	0	41.2415	54.4431	0	79.0115	4.55347	0	0.571429	0.000422002	0	0	0.0185655	0.0185655	Firmicutes: Negativicutes: Selenomonadales: Veillonellaceae: Mitsuokella
OTU846	1	10	16	63	0	0	0	90	28.3953	12.1299	14.2802	22.467	0	0	0	0.571429	0.00018192	0	0	0.00800338	0.00800338	Firmicutes: Bacilli: Bacillales: Staphylococcaceae: Staphylococcus
OTU3638	2	0	7	29	0	4	0	42	56.7907	0	6.24757	10.342	0	1.82139	0	0.571429	0.000177045	0	0	0.00778891	0.00778891	Firmicutes: Clostridia: Clostridiales: Ruminococcaceae: Ruminococcus
OTU1322	0	8	11	26	0	0	0	45	0	9.70389	9.81761	9.27209	0	0	0	0.428571	6.77879e-05	1.22088	1	0.00298226	1	"Bacteroidetes": "Bacteroidia": "Bacteroidales": "Porphyromonadaceae": Tannerella
OTU5541	1	0	0	8	2	0	0	11	28.3953	0	0	2.85295	158.023	0	0	0.428571	0.000445596	0.72115	0.59068	0.0196035	0.591006	"Bacteroidetes": "Bacteroidia": "Bacteroidales": "Prevotellaceae": Hallella
OTU4396	137	0	0	265	0	51	0	453	3890.16	0	0	94.504	0	23.2227	0	0.428571	0.00943566	0.03946	0.0323209	0.415112	0.416368	Firmicutes: Clostridia: Clostridiales: Lachnospiraceae: Lachnospiracea_incertae_sedis
OTU6743	0	0	0	63	1	5	0	69	0	0	0	22.467	79.0115	2.27673	0	0.428571	0.000244268	0.44127	0.361436	0.0107463	0.361596	"Bacteroidetes": "Bacteroidia": "Bacteroidales": "Prevotellaceae": Paraprevotella
OTU6424	0	0	0	1530	3	231	0	1764	0	0	0	545.627	237.035	105.185	0	0.428571	0.00209023	0.38574	0.315952	0.0919575	0.329062	"Bacteroidetes": "Bacteroidia": "Bacteroidales": "Prevotellaceae": Xylanibacter
OTU1547	5	0	0	6	0	11	0	22	141.977	0	0	2.13971	0	5.00881	0	0.428571	0.000351081	0.38657	0.316632	0.0154454	0.317009	Firmicutes: Clostridia: Clostridiales: Eubacteriaceae: Anaerofustis
OTU1594	3	0	0	0	1	0	1	5	85.186	0	0	0	79.0115	0	142.11	0.428571	0.00072113	0.3846	0.315019	0.0317254	0.316612	"Bacteroidetes": "Bacteroidia": "Bacteroidales": "Porphyromonadaceae": Tannerella
OTU5128	0	1041	1680	0	0	336	0	3057	0	1262.72	1499.42	0	0	152.996	0	0.428571	0.00686301	0.03015	0.0246953	0.301931	0.302939	Firmicutes: Clostridia: Clostridiales: Lachnospiraceae: Shuttleworthia
OTU1375	0	0	0	80	2	87	0	169	0	0	0	28.5295	158.023	39.6152	0	0.428571	0.00053246	0.36401	0.298154	0.023425	0.299073	Firmicutes: Clostridia: Clostridiales: Ruminococcaceae: Sporobacter
OTU3669	0	0	0	74	1	27	0	102	0	0	0	26.3898	79.0115	12.2944	0	0.428571	0.000277088	0.30873	0.252875	0.0121902	0.253169	"Bacteroidetes": "Bacteroidia": "Bacteroidales": "Prevotellaceae": Prevotella
OTU3561	0	0	0	407	1	163	0	571	0	0	0	145.144	79.0115	74.2215	0	0.428571	0.00070246	0.29055	0.237984	0.030904	0.239982	"Bacteroidetes": "Bacteroidia": "Bacteroidales": "Prevotellaceae": Paraprevotella
OTU4878	0	0	4	28	0	21	0	53	0	0	3.57004	9.98533	0	9.56228	0	0.428571	5.44252e-05	0.2869	0.234994	0.00239438	0.235007	Firmicutes: Clostridia: Clostridiales: Lachnospiraceae: Lachnobacterium
OTU6891	0	465	616	28	0	0	0	1109	0	564.039	549.786	9.98533	0	0	0	0.428571	0.00264575	0.241	0.197399	0.116397	0.22916	"Bacteroidetes": "Bacteroidia": "Bacteroidales": "Prevotellaceae": Prevotella
OTU2712	0	4	4	0	0	32	0	40	0	4.85195	3.57004	0	0	14.5711	0	0.428571	5.41319e-05	0.27581	0.225911	0.00238148	0.225923	Firmicutes: Clostridia: Clostridiales: Clostridiaceae 4: Thermotalea
OTU6569	0	11	15	15	0	0	0	41	0	13.3429	13.3876	5.34928	0	0	0	0.428571	7.55245e-05	0.27052	0.221578	0.00332262	0.221603	"Bacteroidetes": "Bacteroidia": "Bacteroidales": "Bacteroidales"_incertae_sedis: Phocaeicola
OTU5566	0	816	1087	0	0	86	0	1989	0	989.797	970.158	0	0	39.1598	0	0.428571	0.00470646	0.03463	0.0283648	0.207056	0.208989	"Bacteroidetes": "Bacteroidia": "Bacteroidales": "Prevotellaceae": Prevotella
OTU2672	0	9	12	0	0	13	0	34	0	10.9169	10.7101	0	0	5.91951	0	0.428571	6.48519e-05	0.25464	0.208571	0.00285309	0.20859	Firmicutes: Clostridia: Clostridiales: Ruminococcaceae: Faecalibacterium
OTU5201	0	10	13	0	0	112	0	135	0	12.1299	11.6026	0	0	50.9988	0	0.428571	0.000175938	0.25101	0.205598	0.0077402	0.205743	Firmicutes: Erysipelotrichia: Erysipelotrichales: Erysipelotrichaceae: Solobacterium
OTU2678	0	8	10	0	0	13	0	31	0	9.70389	8.9251	0	0	5.91951	0	0.428571	5.77938e-05	0.24786	0.203017	0.00254258	0.203033	"Actinobacteria": Actinobacteria: Actinobacteridae: Actinomycetales: Propionibacterineae
OTU2275	0	0	0	7	1	31	0	39	0	0	0	2.49633	79.0115	14.1157	0	0.428571	0.000225124	0.24274	0.198824	0.00990409	0.19907	"Fibrobacteres": "Fibrobacteria": "Fibrobacterales": "Fibrobacteraceae": Fibrobacter
OTU2255	9	0	0	189	1	0	0	199	255.558	0	0	67.401	79.0115	0	0	0.428571	0.000946348	0.23726	0.194335	0.0416336	0.198745	Firmicutes: Clostridia: Clostridiales: Ruminococcaceae: Sporobacter
OTU5129	0	759	905	0	0	73	0	1737	0	920.657	807.721	0	0	33.2403	0	0.428571	0.00414733	0.08518	0.0697693	0.182457	0.195342	Firmicutes: Clostridia: Clostridiales: Lachnospiraceae: Butyrivibrio
OTU1313	0	0	4	30	0	23	0	57	0	0	3.57004	10.6986	0	10.473	0	0.428571	5.82484e-05	0.2303	0.188634	0.00256258	0.188652	Firmicutes: Clostridia: Clostridiales: Ruminococcaceae: Anaerotruncus
OTU5565	0	521	660	0	0	143	0	1324	0	631.966	589.057	0	0	65.1146	0	0.428571	0.00302791	0.1526	0.124992	0.13321	0.182669	"Bacteroidetes": "Bacteroidia": "Bacteroidales": "Prevotellaceae": Xylanibacter
OTU2236	3	0	0	6	1	0	0	10	85.186	0	0	2.13971	79.0115	0	0	0.428571	0.000391603	0.22104	0.18105	0.0172282	0.181868	Firmicutes: Clostridia: Clostridiales: Ruminococcaceae: Papillibacter
OTU2627	6	0	0	87	0	52	0	145	170.372	0	0	31.0259	0	23.678	0	0.428571	0.00052989	0.21469	0.175849	0.0233119	0.177387	"Bacteroidetes": "Bacteroidia": "Bacteroidales": "Porphyromonadaceae": Barnesiella
OTU3689	0	0	0	12	1	6	0	19	0	0	0	4.27943	79.0115	2.73208	0	0.428571	0.000202522	0.20905	0.171229	0.00890972	0.171461	"Bacteroidetes": "Bacteroidia": "Bacteroidales": "Bacteroidales"_incertae_sedis: Phocaeicola
OTU7023	53	0	0	181	0	74	0	308	1504.95	0	0	64.548	0	33.6957	0	0.428571	0.00377436	0.05199	0.042584	0.166049	0.171422	"Bacteroidetes": "Bacteroidia": "Bacteroidales": "Porphyromonadaceae": Tannerella
OTU6373	0	0	0	368	5	11	0	384	0	0	0	131.236	395.058	5.00881	0	0.428571	0.00125083	0.19586	0.160425	0.0550289	0.169601	Firmicutes: Clostridia: Clostridiales: Eubacteriaceae: Alkalibaculum
OTU2230	4	0	0	17	0	0	1	22	113.581	0	0	6.06252	0	0	142.11	0.428571	0.000616239	0.2015	0.165045	0.0271108	0.167257	Firmicutes: Clostridia: Clostridiales: Ruminococcaceae: Papillibacter
OTU3864	0	0	0	24	1	43	0	68	0	0	0	8.55886	79.0115	19.5799	0	0.428571	0.000252261	0.20203	0.165479	0.0110979	0.165851	"Bacteroidetes": "Bacteroidia": "Bacteroidales": "Prevotellaceae": Paraprevotella
OTU3553	0	0	0	388	16	51	0	455	0	0	0	138.368	1264.18	23.2227	0	0.428571	0.00335666	0.08983	0.0735781	0.147673	0.164988	"Bacteroidetes": "Bacteroidia": "Bacteroidales": "Prevotellaceae": Prevotella
OTU4964	0	6	7	0	0	9	0	22	0	7.27792	6.24757	0	0	4.09812	0	0.428571	4.14907e-05	0.19941	0.163333	0.00182534	0.163343	"Actinobacteria": Actinobacteria: Coriobacteridae: Coriobacteriales: "Coriobacterineae"
OTU5204	0	21	29	0	0	7	0	57	0	25.4727	25.8828	0	0	3.18743	0	0.428571	0.000128409	0.19501	0.159729	0.00564921	0.159829	Firmicutes: Clostridia: Clostridiales: Clostridiales_Incertae Sedis XIII: Anaerovorax
OTU5859	0	0	0	164	1	24	0	189	0	0	0	58.4855	79.0115	10.9283	0	0.428571	0.000349433	0.1925	0.157673	0.015373	0.158421	"Bacteroidetes": "Bacteroidia": "Bacteroidales": "Prevotellaceae": Hallella
OTU5876	0	473	494	0	0	949	0	1916	0	573.743	440.9	0	0	432.124	0	0.428571	0.00340608	0.05357	0.0438782	0.149847	0.156139	Firmicutes: Clostridia: Clostridiales: Lachnospiraceae: Syntrophococcus
OTU2759	1	0	0	4	0	10	0	15	28.3953	0	0	1.42648	0	4.55347	0	0.428571	8.09287e-05	0.19055	0.156076	0.00356037	0.156117	Firmicutes: Clostridia: Clostridiales: Ruminococcaceae: Clostridium IV
OTU5208	0	11	15	0	0	29	0	55	0	13.3429	13.3876	0	0	13.2051	0	0.428571	9.40191e-05	0.18711	0.153258	0.00413627	0.153314	"Actinobacteria": Actinobacteria: Coriobacteridae: Coriobacteriales: "Coriobacterineae"
OTU8747	0	0	0	11	1	24	0	36	0	0	0	3.92281	79.0115	10.9283	0	0.428571	0.000220978	0.18544	0.15189	0.0097217	0.152201	"Proteobacteria": Gammaproteobacteria: Aeromonadales: Succinivibrionaceae: Succinimonas
OTU1314	0	0	0	186	1	16	0	203	0	0	0	66.3311	79.0115	7.28555	0	0.428571	0.000359328	0.17994	0.147385	0.0158083	0.148231	"Bacteroidetes": "Bacteroidia": "Bacteroidales": "Prevotellaceae": Hallella
OTU5584	22	0	0	71	1	0	0	94	624.698	0	0	25.3199	79.0115	0	0	0.428571	0.00171633	0.15282	0.125172	0.0755082	0.146183	Firmicutes: Clostridia: Clostridiales: Syntrophomonadaceae: Pelospora
OTU5090	0	27	34	0	0	6	0	67	0	32.7506	30.3453	0	0	2.73208	0	0.428571	0.000154977	0.17788	0.145698	0.00681805	0.145858	"Bacteroidetes": "Bacteroidia": "Bacteroidales": "Prevotellaceae": Prevotella
OTU5121	0	474	356	0	0	553	0	1383	0	574.956	317.734	0	0	251.807	0	0.428571	0.00269445	0.10364	0.0848896	0.11854	0.145801	Firmicutes: Clostridia: Clostridiales: Lachnospiraceae: Shuttleworthia
OTU5567	0	603	705	0	0	10	0	1318	0	731.431	629.219	0	0	4.55347	0	0.428571	0.00321406	0.03957	0.032411	0.141399	0.145066	Firmicutes: Clostridia: Clostridiales: Lachnospiraceae: Marvinbryantia
OTU4573	1	0	0	70	0	56	0	127	28.3953	0	0	24.9633	0	25.4994	0	0.428571	0.000185653	0.17219	0.141038	0.00816762	0.141274	"Bacteroidetes": "Bacteroidia": "Bacteroidales": "Prevotellaceae": Paraprevotella
OTU3394	0	0	0	195	1	0	1	197	0	0	0	69.5407	79.0115	0	142.11	0.428571	0.000684297	0.16538	0.13546	0.0301049	0.138765	Firmicutes: Clostridia: Clostridiales: Lachnospiraceae: Robinsoniella
OTU886	0	43	67	0	0	16	0	126	0	52.1584	59.7982	0	0	7.28555	0	0.428571	0.000280728	0.16758	0.137262	0.0123503	0.137816	"Proteobacteria": Deltaproteobacteria: Desulfovibrionales: Desulfovibrionaceae: Bilophila
OTU2320	3	0	0	0	1	158	0	162	85.186	0	0	0	79.0115	71.9448	0	0.428571	0.000555943	0.16181	0.132536	0.0244581	0.134773	"Bacteroidetes": "Bacteroidia": "Bacteroidales": "Prevotellaceae": Hallella
OTU3604	0	0	4	2923	0	114	0	3041	0	0	3.57004	1042.4	0	51.9095	0	0.428571	0.0025847	0.08543	0.0699741	0.113711	0.133516	"Bacteroidetes": "Bacteroidia": "Bacteroidales": "Prevotellaceae": Prevotella
OTU5122	0	146	192	0	0	64	0	402	0	177.096	171.362	0	0	29.1422	0	0.428571	0.000888973	0.1526	0.124992	0.0391094	0.130968	"Bacteroidetes": "Bacteroidia": "Bacteroidales": "Prevotellaceae": Xylanibacter
OTU2399	0	0	0	31	1	12	0	44	0	0	0	11.0552	79.0115	5.46416	0	0.428571	0.000224906	0.15832	0.129677	0.00989448	0.130054	"Bacteroidetes": "Bacteroidia": "Bacteroidales": "Bacteroidales"_incertae_sedis: Phocaeicola
OTU1318	0	0	0	158	1	90	0	249	0	0	0	56.3458	79.0115	40.9812	0	0.428571	0.000415149	0.15584	0.127646	0.018264	0.128946	"Bacteroidetes": "Bacteroidia": "Bacteroidales": "Bacteroidales"_incertae_sedis: Phocaeicola
OTU2363	0	0	0	48	2	88	0	138	0	0	0	17.1177	158.023	40.0705	0	0.428571	0.000506666	0.15288	0.125221	0.0222902	0.12719	"Bacteroidetes": "Bacteroidia": "Bacteroidales": "Bacteroidales"_incertae_sedis: Phocaeicola
OTU2285	0	4	4	0	0	66	0	74	0	4.85195	3.57004	0	0	30.0529	0	0.428571	9.05802e-05	0.15487	0.126851	0.00398498	0.126914	"Actinobacteria": Actinobacteria: Coriobacteridae: Coriobacteriales: "Coriobacterineae"
OTU3597	0	0	1063	110	0	358	0	1531	0	0	948.738	39.2281	0	163.014	0	0.428571	0.00270972	0.05287	0.0433048	0.119211	0.126833	"Bacteroidetes": "Bacteroidia": "Bacteroidales": "Prevotellaceae": Prevotella
OTU5349	30	0	0	0	2	0	1	33	851.86	0	0	0	158.023	0	142.11	0.428571	0.0027121	0.0359	0.029405	0.119316	0.122886	Firmicutes: Clostridia: Clostridiales: Lachnospiraceae: Lachnospiracea_incertae_sedis
OTU3714	0	202	349	5	0	0	0	556	0	245.023	311.486	1.78309	0	0	0	0.428571	0.00131437	0.13034	0.106759	0.0578244	0.121413	Firmicutes: Clostridia: Clostridiales: Lachnospiraceae: Catonella
OTU1832	0	7	7	17	0	0	0	31	0	8.4909	6.24757	6.06252	0	0	0	0.428571	4.89712e-05	0.14764	0.120929	0.00215444	0.120948	Firmicutes: Clostridia: Clostridiales: Lachnospiraceae: Syntrophococcus
OTU3887	2	0	0	11	0	12	0	25	56.7907	0	0	3.92281	0	5.46416	0	0.428571	0.0001558	0.14715	0.120528	0.00685426	0.120723	Firmicutes: Clostridia: Clostridiales: Lachnospiraceae: Roseburia
OTU2476	0	0	0	22	1	6	0	29	0	0	0	7.84562	79.0115	2.73208	0	0.428571	0.000210917	0.14575	0.119381	0.00927908	0.119741	"Bacteroidetes": "Bacteroidia": "Bacteroidales": "Prevotellaceae": Prevotella
OTU6778	0	8	9	0	0	10	0	27	0	9.70389	8.03259	0	0	4.55347	0	0.428571	5.24766e-05	0.14577	0.119397	0.00230865	0.11942	"Actinobacteria": Actinobacteria: Coriobacteridae: Coriobacteriales: "Coriobacterineae"
OTU8026	0	0	0	47	4	7	0	58	0	0	0	16.7611	316.046	3.18743	0	0.428571	0.000791022	0.13938	0.114164	0.0348002	0.11935	"Proteobacteria": Betaproteobacteria: Burkholderiales: Sutterellaceae: Parasutterella
OTU2644	0	4	4	0	0	23	0	31	0	4.85195	3.57004	0	0	10.473	0	0.428571	4.44838e-05	0.14503	0.118791	0.00195702	0.118807	"Bacteroidetes": "Bacteroidia": "Bacteroidales": Bacteroidaceae: Acetomicrobium
OTU4613	0	0	0	34	0	26	1	61	0	0	0	12.125	0	11.839	142.11	0.428571	0.000390983	0.14107	0.115548	0.0172009	0.116821	Firmicutes: Clostridia: Clostridiales: Lachnospiraceae: Lactonifactor
OTU3513	0	130	158	0	0	6	0	294	0	157.688	141.017	0	0	2.73208	0	0.428571	0.000709664	0.13436	0.110052	0.0312209	0.114395	Firmicutes: Clostridia: Clostridiales: Lachnospiraceae: Catonella
OTU6500	2	0	0	46	0	29	0	77	56.7907	0	0	16.4045	0	13.2051	0	0.428571	0.000203409	0.13853	0.113467	0.00894879	0.11382	"Bacteroidetes": "Bacteroidia": "Bacteroidales": "Porphyromonadaceae": Tannerella
OTU5131	0	279	349	0	0	67	0	695	0	338.423	311.486	0	0	30.5082	0	0.428571	0.00160189	0.10832	0.0887229	0.0704733	0.113306	Firmicutes: Clostridia: Clostridiales: Lachnospiraceae: Butyrivibrio
OTU5086	0	27	37	61	0	0	0	125	0	32.7506	33.0229	21.7538	0	0	0	0.428571	0.000206063	0.13689	0.112124	0.00906552	0.11249	"Bacteroidetes": "Bacteroidia": "Bacteroidales": "Bacteroidales"_incertae_sedis: Phocaeicola
OTU8857	0	8	13	0	0	66	0	87	0	9.70389	11.6026	0	0	30.0529	0	0.428571	0.000120914	0.13716	0.112345	0.00531948	0.112471	TM7: TM7_genera_incertae_sedis:::
OTU5123	0	255	377	0	0	146	0	778	0	309.312	336.476	0	0	66.4806	0	0.428571	0.00167687	0.10269	0.0841115	0.0737722	0.11188	Firmicutes: Clostridia: Clostridiales: Ruminococcaceae: Pseudoflavonifractor
OTU4475	2	0	4	15	0	0	0	21	56.7907	0	3.57004	5.34928	0	0	0	0.428571	0.000154699	0.13415	0.10988	0.00680583	0.11009	Firmicutes: Clostridia: Clostridiales: Ruminococcaceae: Butyricicoccus
OTU2397	0	0	0	36	3	18	0	57	0	0	0	12.8383	237.035	8.19624	0	0.428571	0.000607565	0.13032	0.106743	0.0267292	0.110038	Firmicutes: Clostridia: Clostridiales: Lachnospiraceae: Butyrivibrio
OTU824	0	8	19	0	0	9	0	36	0	9.70389	16.9577	0	0	4.09812	0	0.428571	7.24167e-05	0.13374	0.109544	0.00318589	0.10959	Firmicutes: Erysipelotrichia: Erysipelotrichales: Erysipelotrichaceae: Bulleidia
OTU5164	0	12	13	0	0	9	0	34	0	14.5558	11.6026	0	0	4.09812	0	0.428571	7.12322e-05	0.13063	0.106997	0.00313379	0.107042	Firmicutes: Clostridia: Clostridiales: Lachnospiraceae: Butyrivibrio
OTU4634	0	0	0	53	0	33	1	87	0	0	0	18.9008	0	15.0264	142.11	0.428571	0.000414439	0.12808	0.104908	0.0182328	0.106481	Firmicutes: Clostridia: Clostridiales: Lachnospiraceae: Lachnobacterium
OTU4392	0	0	0	75	3	19	0	97	0	0	0	26.7464	237.035	8.65159	0	0.428571	0.00064138	0.12535	0.102672	0.0282168	0.106479	"Bacteroidetes": "Bacteroidia": "Bacteroidales": "Prevotellaceae": Paraprevotella
OTU3457	0	6	6	0	0	4	0	16	0	7.27792	5.35506	0	0	1.82139	0	0.428571	3.40295e-05	0.1298	0.106317	0.00149709	0.106327	Firmicutes: Clostridia: Clostridiales: Clostridiales_Incertae Sedis XII: Guggenheimella
OTU3848	1	0	0	5	3	0	0	9	28.3953	0	0	1.78309	237.035	0	0	0.428571	0.000629092	0.12464	0.10209	0.0276762	0.105775	Firmicutes: Clostridia: Clostridiales: Lachnospiraceae: Acetitomaculum
OTU1890	2	0	0	100	0	34	0	136	56.7907	0	0	35.6619	0	15.4818	0	0.428571	0.000254107	0.12805	0.104883	0.0111792	0.105477	Firmicutes: Clostridia: Clostridiales: Ruminococcaceae: Anaerotruncus
OTU38	0	8	12	0	0	4	0	24	0	9.70389	10.7101	0	0	1.82139	0	0.428571	5.23481e-05	0.12833	0.105113	0.002303	0.105138	Firmicutes: Negativicutes: Selenomonadales: Veillonellaceae: Allisonella
OTU3869	1	0	0	14	1	0	0	16	28.3953	0	0	4.99267	79.0115	0	0	0.428571	0.000264619	0.12717	0.104163	0.0116416	0.104811	Firmicutes: Clostridia: Clostridiales: Lachnospiraceae: Lachnospiracea_incertae_sedis
OTU3514	0	45	19	0	0	6	0	70	0	54.5844	16.9577	0	0	2.73208	0	0.428571	0.000174861	0.12605	0.103245	0.00769285	0.103531	Firmicutes: Clostridia: Clostridiales: Clostridiaceae 1: Proteiniclasticum
OTU7335	0	7	11	0	0	46	0	64	0	8.4909	9.81761	0	0	20.9459	0	0.428571	9.24156e-05	0.1263	0.10345	0.00406573	0.10353	"Actinobacteria": Actinobacteria: Coriobacteridae: Coriobacteriales: "Coriobacterineae"
OTU3447	0	51	71	0	0	36	0	158	0	61.8623	63.3682	0	0	16.3925	0	0.428571	0.000333419	0.12398	0.10155	0.0146684	0.102604	Firmicutes: Clostridia: Clostridiales: Lachnospiraceae: Syntrophococcus
OTU2779	6	0	0	5	0	5	0	16	170.372	0	0	1.78309	0	2.27673	0	0.428571	0.00041066	0.12328	0.100976	0.0180666	0.10258	"Synergistetes": Synergistia: Synergistales: Synergistaceae: Aminiphilus
OTU1922	0	0	0	300	0	18	5	323	0	0	0	106.986	0	8.19624	710.549	0.428571	0.00194399	0.06737	0.0551815	0.0855239	0.101781	"Bacteroidetes": "Bacteroidia": "Bacteroidales": "Bacteroidales"_incertae_sedis: Phocaeicola
OTU2456	0	17	23	0	0	8	0	48	0	20.6208	20.5277	0	0	3.64277	0	0.428571	0.000105451	0.12373	0.101345	0.0046392	0.101451	Firmicutes: Clostridia: Clostridiales: Ruminococcaceae: Ethanoligenens
OTU4539	0	67	90	46	0	0	0	203	0	81.2701	80.3259	16.4045	0	0	0	0.428571	0.000419061	0.12119	0.0992645	0.0184362	0.100962	"Bacteroidetes": "Bacteroidia": "Bacteroidales": "Prevotellaceae": Prevotella
OTU2797	1	0	0	47	0	29	0	77	28.3953	0	0	16.7611	0	13.2051	0	0.428571	0.000137399	0.12098	0.0990925	0.00604471	0.0992767	Firmicutes: Clostridia: Clostridiales: Lachnospiraceae: Syntrophococcus
OTU8862	0	0	0	17	1	97	0	115	0	0	0	6.06252	79.0115	44.1686	0	0.428571	0.000304272	0.11879	0.0972987	0.0133861	0.0982152	"Bacteroidetes": "Bacteroidia": "Bacteroidales": "Prevotellaceae": Hallella
OTU3683	0	8	7	4	0	0	0	19	0	9.70389	6.24757	1.42648	0	0	0	0.428571	4.09124e-05	0.11861	0.0971512	0.0017999	0.0971679	Firmicutes: Clostridia: Clostridiales: Ruminococcaceae: Ethanoligenens
OTU4490	0	0	0	39	1	40	0	80	0	0	0	13.9081	79.0115	18.2139	0	0.428571	0.000261638	0.11691	0.0957588	0.0115105	0.0964481	Firmicutes: Clostridia: Clostridiales: Lachnospiraceae: Blautia
OTU3474	0	14	8	0	0	5	0	27	0	16.9818	7.14008	0	0	2.27673	0	0.428571	6.21495e-05	0.11508	0.0942599	0.0027342	0.0942995	Firmicutes: Clostridia: Clostridiales: Lachnospiraceae: Anaerostipes
OTU7796	0	0	0	77	1	31	0	109	0	0	0	27.4597	79.0115	14.1157	0	0.428571	0.000283894	0.11333	0.0928265	0.0124896	0.0936629	"Bacteroidetes": "Bacteroidia": "Bacteroidales": "Porphyromonadaceae": Proteiniphilum
OTU2314	0	26	32	0	0	87	0	145	0	31.5376	28.5603	0	0	39.6152	0	0.428571	0.000234752	0.11335	0.0928429	0.0103277	0.0934155	Firmicutes: Clostridia: Clostridiales: Clostridiales_Incertae Sedis XIII: Anaerovorax
OTU3477	0	0	0	7	0	7	1	15	0	0	0	2.49633	0	3.18743	142.11	0.428571	0.000347946	0.11212	0.0918354	0.0153075	0.0931024	Firmicutes: Clostridia: Clostridiales: Clostridiales_Incertae Sedis XII: Guggenheimella
OTU5095	0	55	79	0	0	11	0	145	0	66.7143	70.5083	0	0	5.00881	0	0.428571	0.000334851	0.11191	0.0916634	0.0147314	0.0928396	"Bacteroidetes": "Bacteroidia": "Bacteroidales": "Prevotellaceae": Prevotella
OTU5148	0	21	44	0	0	357	0	422	0	25.4727	39.2704	0	0	162.559	0	0.428571	0.00053513	0.1093	0.0895256	0.0235425	0.0925693	Firmicutes: Clostridia: Clostridiales: Lachnospiraceae: Syntrophococcus
OTU3512	0	9	11	0	0	9	0	29	0	10.9169	9.81761	0	0	4.09812	0	0.428571	5.84627e-05	0.11138	0.0912293	0.002572	0.0912655	Firmicutes: Clostridia: Clostridiales: Peptococcaceae 1: Dehalobacter
OTU3377	0	0	5	405	0	79	0	489	0	0	4.46255	144.431	0	35.9724	0	0.428571	0.000435224	0.1074	0.0879693	0.0191472	0.090029	Firmicutes: Clostridia: Clostridiales: Lachnospiraceae: Butyrivibrio
OTU3807	0	0	0	139	1	59	0	199	0	0	0	49.57	79.0115	26.8655	0	0.428571	0.000365964	0.10766	0.0881823	0.0161002	0.08964	"Bacteroidetes": "Bacteroidia": "Bacteroidales": "Prevotellaceae": Hallella
OTU4876	0	0	44	5	0	232	0	281	0	0	39.2704	1.78309	0	105.64	0	0.428571	0.000345357	0.10763	0.0881577	0.0151936	0.0894574	Firmicutes: Clostridia: Clostridiales: Lachnospiraceae: Shuttleworthia
OTU2676	0	12	18	67	0	0	0	97	0	14.5558	16.0652	23.8935	0	0	0	0.428571	0.000128342	0.10833	0.0887311	0.00564626	0.0889105	Firmicutes: Clostridia: Clostridiales: Ruminococcaceae: Flavonifractor
OTU3635	7	0	0	5	0	4	0	16	198.767	0	0	1.78309	0	1.82139	0	0.428571	0.000476438	0.10495	0.0859626	0.0209604	0.0884811	Firmicutes: Clostridia: Clostridiales: Lachnospiraceae: Lachnobacterium
OTU6583	0	0	4	181	0	85	0	270	0	0	3.57004	64.548	0	38.7045	0	0.428571	0.000251489	0.10696	0.0876089	0.011064	0.0883048	"Bacteroidetes": "Bacteroidia": "Bacteroidales": "Bacteroidales"_incertae_sedis: Phocaeicola
OTU1443	0	0	0	179	2	17	0	198	0	0	0	63.8348	158.023	7.74089	0	0.428571	0.000540538	0.10251	0.083964	0.0237804	0.0872666	"Bacteroidetes": "Bacteroidia": "Bacteroidales": "Prevotellaceae": Prevotella
OTU2696	0	0	5	37	0	345	0	387	0	0	4.46255	13.1949	0	157.095	0	0.428571	0.000411414	0.104	0.0851845	0.0180997	0.0870861	"Bacteroidetes": "Bacteroidia": "Bacteroidales": "Prevotellaceae": Paraprevotella
OTU2529	0	17	21	0	0	22	0	60	0	20.6208	18.7427	0	0	10.0176	0	0.428571	0.000116256	0.10477	0.0858151	0.00511458	0.0859674	Firmicutes: Clostridia: Clostridiales: Ruminococcaceae: Ethanoligenens
OTU2120	0	0	0	20	0	48	1	69	0	0	0	7.13238	0	21.8566	142.11	0.428571	0.000402813	0.10246	0.0839231	0.0177213	0.0857737	Firmicutes: Clostridia: Clostridiales: Peptococcaceae 1: Peptococcus
OTU2395	0	0	0	39	2	5	0	46	0	0	0	13.9081	158.023	2.27673	0	0.428571	0.000410133	0.10217	0.0836855	0.0180434	0.0856086	Firmicutes: Clostridia: Clostridiales: Clostridiales_Incertae Sedis XII: Acidaminobacter
OTU4658	1	0	0	6	0	13	0	20	28.3953	0	0	2.13971	0	5.91951	0	0.428571	8.58239e-05	0.10387	0.085078	0.00377573	0.0851617	Firmicutes: Clostridia: Clostridiales: Clostridiales_Incertae Sedis XIII: Anaerovorax
OTU6446	0	0	0	4	2	30	0	36	0	0	0	1.42648	158.023	13.6604	0	0.428571	0.000407548	0.10051	0.0823259	0.0179296	0.0842557	"Bacteroidetes": "Bacteroidia": "Bacteroidales": "Rikenellaceae": Rikenella
OTU1339	0	0	0	10	0	11	1	22	0	0	0	3.56619	0	5.00881	142.11	0.428571	0.000354753	0.10101	0.0827354	0.015607	0.0841946	Firmicutes: Clostridia: Thermoanaerobacterales: Thermoanaerobacteraceae: Syntrophaceticus
OTU2073	0	0	0	4	0	7	5	16	0	0	0	1.42648	0	3.18743	710.549	0.428571	0.00168369	0.0481	0.0393978	0.074072	0.0838979	Firmicutes: Clostridia: Clostridiales: Lachnospiraceae: Moryella
OTU3729	0	0	0	5	1	162	0	168	0	0	0	1.78309	79.0115	73.7662	0	0.428571	0.000363878	0.0995	0.0814986	0.0160084	0.0830559	"Bacteroidetes": "Bacteroidia": "Bacteroidales": "Prevotellaceae": Prevotella
OTU2222	0	0	0	5	0	9	1	15	0	0	0	1.78309	0	4.09812	142.11	0.428571	0.000348411	0.09836	0.0805648	0.015328	0.08201	Firmicutes: Clostridia: Clostridiales: Ruminococcaceae: Acetivibrio
OTU3730	0	0	0	5	1	0	1	7	0	0	0	1.78309	79.0115	0	142.11	0.428571	0.000524777	0.09537	0.0781158	0.023087	0.081456	"Bacteroidetes": "Bacteroidia": "Bacteroidales": "Prevotellaceae": Paraprevotella
OTU1910	0	0	0	6	0	4	1	11	0	0	0	2.13971	0	1.82139	142.11	0.428571	0.00034389	0.09717	0.0795901	0.0151291	0.0810153	Firmicutes: Clostridia: Clostridiales: Ruminococcaceae: Oscillibacter
OTU2166	0	0	0	36	0	7	1	44	0	0	0	12.8383	0	3.18743	142.11	0.428571	0.000372294	0.09671	0.0792134	0.0163787	0.0808889	Firmicutes: Clostridia: Clostridiales: Ruminococcaceae: Clostridium IV
OTU7447	0	6	7	0	0	4	0	17	0	7.27792	6.24757	0	0	1.82139	0	0.428571	3.61307e-05	0.09873	0.0808679	0.00158953	0.0808835	"Actinobacteria": Actinobacteria: Coriobacteridae: Coriobacteriales: "Coriobacterineae"
OTU6571	0	0	0	4	3	19	0	26	0	0	0	1.42648	237.035	8.65159	0	0.428571	0.00058177	0.09333	0.0764449	0.0255944	0.0806157	"Bacteroidetes": "Bacteroidia": "Bacteroidales": "Rikenellaceae": Rikenella
OTU5175	0	9	11	8	0	0	0	28	0	10.9169	9.81761	2.85295	0	0	0	0.428571	5.55312e-05	0.09805	0.0803109	0.00244304	0.0803481	"Proteobacteria": Alphaproteobacteria: Rhizobiales: Methylocystaceae: Terasakiella
OTU4981	0	6	6	0	0	13	0	25	0	7.27792	5.35506	0	0	5.91951	0	0.428571	4.36776e-05	0.09765	0.0799833	0.00192155	0.0800064	Firmicutes: Clostridia: Clostridiales: Lachnospiraceae: Catonella
OTU4987	0	5	12	0	0	18	0	35	0	6.06493	10.7101	0	0	8.19624	0	0.428571	5.87892e-05	0.09735	0.0797376	0.00258637	0.0797795	"Bacteroidetes": "Bacteroidia": "Bacteroidales": "Prevotellaceae": Prevotella
OTU7802	0	0	0	41	9	41	0	91	0	0	0	14.6214	711.104	18.6692	0	0.428571	0.00175251	0.0238	0.0194941	0.0770997	0.079526	"Bacteroidetes": "Bacteroidia": "Bacteroidales": "Porphyromonadaceae": Barnesiella
OTU4790	0	33	46	19	0	0	0	98	0	40.0286	41.0555	6.77576	0	0	0	0.428571	0.000206846	0.09644	0.0789922	0.00909996	0.0795146	"Bacteroidetes": "Bacteroidia": "Bacteroidales": "Prevotellaceae": Prevotella
OTU5149	0	20	25	0	0	8	0	53	0	24.2597	22.3127	0	0	3.64277	0	0.428571	0.00011822	0.09658	0.0791069	0.00520098	0.0792777	Firmicutes: Clostridia: Clostridiales: Lachnospiraceae: Hespellia
OTU6675	5	0	0	130	0	38	0	173	141.977	0	0	46.3605	0	17.3032	0	0.428571	0.000484133	0.0923	0.0756012	0.0212989	0.0785442	"Bacteroidetes": "Bacteroidia": "Bacteroidales": "Rikenellaceae": Rikenella
OTU2757	19	0	0	0	0	111	1	131	539.512	0	0	0	0	50.5435	142.11	0.428571	0.00172371	0.02155	0.0176512	0.075833	0.0778602	Firmicutes: Clostridia: Clostridiales: Ruminococcaceae: Ethanoligenens
OTU4538	0	0	0	107	4	49	0	160	0	0	0	38.1582	316.046	22.312	0	0.428571	0.000886421	0.08221	0.0673367	0.0389972	0.0778139	"Bacteroidetes": "Bacteroidia": "Bacteroidales": "Prevotellaceae": Prevotella
OTU4774	0	0	0	11	2	0	1	14	0	0	0	3.92281	158.023	0	142.11	0.428571	0.000715829	0.08684	0.071129	0.0314922	0.0777888	Firmicutes: Clostridia: Clostridiales: Lachnospiraceae: Lactonifactor
OTU4985	0	5	6	0	0	4	0	15	0	6.06493	5.35506	0	0	1.82139	0	0.428571	3.11738e-05	0.094	0.0769936	0.00137146	0.0770059	Firmicutes: Clostridia: Clostridiales: Ruminococcaceae: Clostridium IV
OTU3812	0	0	38	4	0	193	0	235	0	0	33.9154	1.42648	0	87.8819	0	0.428571	0.000290102	0.09271	0.075937	0.0127627	0.0770021	Firmicutes: Clostridia: Clostridiales: Lachnospiraceae: Butyrivibrio
OTU2669	0	5	11	0	0	57	0	73	0	6.06493	9.81761	0	0	25.9548	0	0.428571	9.84963e-05	0.09368	0.0767315	0.00433324	0.0768538	Firmicutes: Clostridia: Clostridiales: Ruminococcaceae: Ethanoligenens
OTU4791	0	53	64	18	0	0	0	135	0	64.2883	57.1206	6.41914	0	0	0	0.428571	0.000300942	0.09207	0.0754128	0.0132396	0.0765662	Firmicutes: Clostridia: Clostridiales: Lachnospiraceae: Coprococcus
OTU4991	0	11	18	0	0	13	0	42	0	13.3429	16.0652	0	0	5.91951	0	0.428571	8.31706e-05	0.09198	0.0753391	0.003659	0.0754279	"Bacteroidetes": "Bacteroidia": "Bacteroidales": "Prevotellaceae": Prevotella
OTU2409	0	0	0	88	1	6	0	95	0	0	0	31.3825	79.0115	2.73208	0	0.428571	0.000266329	0.09093	0.0744791	0.0117169	0.0753951	"Bacteroidetes": "Bacteroidia": "Bacteroidales": "Prevotellaceae": Prevotella
OTU5059	0	5	19	0	0	10	0	34	0	6.06493	16.9577	0	0	4.55347	0	0.428571	6.49216e-05	0.09193	0.0752981	0.00285616	0.0753523	Firmicutes: Clostridia: Clostridiales: Lachnospiraceae: Lachnospira
OTU5030	0	0	4	0	0	23	1	28	0	0	3.57004	0	0	10.473	142.11	0.428571	0.000367626	0.08923	0.0730866	0.0161733	0.0748547	Firmicutes: Clostridia: Clostridiales: Clostridiales_Incertae Sedis XIII: Mogibacterium
OTU4515	1	0	0	21	0	27	0	49	28.3953	0	0	7.489	0	12.2944	0	0.428571	0.000113426	0.09078	0.0743562	0.00499004	0.0745235	"Synergistetes": Synergistia: Synergistales: Synergistaceae: Synergistes
OTU6320	0	0	0	24	1	7	0	32	0	0	0	8.55886	79.0115	3.18743	0	0.428571	0.000213668	0.09004	0.0737501	0.00940012	0.0743467	"Bacteroidetes": "Bacteroidia": "Bacteroidales": "Rikenellaceae": Rikenella
OTU2400	1	0	0	0	4	10	0	15	28.3953	0	0	0	316.046	4.55347	0	0.428571	0.000821629	0.07908	0.064773	0.0361467	0.0741763	Firmicutes: Clostridia: Clostridiales: Ruminococcaceae: Saccharofermentans
OTU4654	1	0	0	32	0	0	4	37	28.3953	0	0	11.4118	0	0	568.439	0.428571	0.00143198	0.04746	0.0388736	0.0629983	0.0740266	Firmicutes: Clostridia: Clostridiales: Ruminococcaceae: Ethanoligenens
OTU5146	0	201	275	0	0	24	0	500	0	243.81	245.44	0	0	10.9283	0	0.428571	0.00117756	0.06451	0.0528389	0.0518054	0.0739983	Firmicutes: Clostridia: Clostridiales: Lachnospiraceae: Lachnospiracea_incertae_sedis
OTU2622	1	0	0	0	1	11	0	13	28.3953	0	0	0	79.0115	5.00881	0	0.428571	0.000264657	0.08859	0.0725624	0.0116433	0.0734906	Firmicutes: Erysipelotrichia: Erysipelotrichales: Erysipelotrichaceae: Solobacterium
OTU4977	0	7	8	0	0	268	0	283	0	8.4909	7.14008	0	0	122.033	0	0.428571	0.000324098	0.08774	0.0718662	0.0142584	0.073267	Firmicutes: Clostridia: Clostridiales: Ruminococcaceae: Pseudoflavonifractor
OTU3646	2	0	0	1634	0	7	0	1643	56.7907	0	0	582.715	0	3.18743	0	0.428571	0.00151307	0.03688	0.0302077	0.0665661	0.0730996	"Bacteroidetes": "Bacteroidia": "Bacteroidales": "Prevotellaceae": Prevotella
OTU9154	0	11	0	254	2	0	0	267	0	13.3429	0	90.5812	158.023	0	0	0.428571	0.000616694	0.08225	0.0673694	0.0271308	0.0726273	"Proteobacteria": Gammaproteobacteria: Aeromonadales: Succinivibrionaceae: Succinivibrio
OTU6916	0	7	10	0	0	25	0	42	0	8.4909	8.9251	0	0	11.3837	0	0.428571	6.78022e-05	0.08859	0.0725624	0.00298289	0.0726237	Firmicutes: Erysipelotrichia: Erysipelotrichales: Erysipelotrichaceae: Solobacterium
OTU5089	0	84	95	0	0	270	0	449	0	101.891	84.7884	0	0	122.944	0	0.428571	0.000728936	0.07841	0.0642242	0.0320688	0.0717854	Firmicutes: Clostridia: Clostridiales: Lachnospiraceae: Butyrivibrio
OTU2877	0	4	77	0	0	5	0	86	0	4.85195	68.7233	0	0	2.27673	0	0.428571	0.000178576	0.08599	0.0704328	0.00785626	0.0708696	Firmicutes: Clostridia: Clostridiales: Lachnospiraceae: Shuttleworthia
OTU6434	0	0	0	77	1	0	3	81	0	0	0	27.4597	79.0115	0	426.329	0.428571	0.00125436	0.05413	0.0443369	0.0551841	0.0707887	"Bacteroidetes": "Bacteroidia": "Bacteroidales": "Porphyromonadaceae": Tannerella
OTU6638	1	0	0	6	0	8	0	15	28.3953	0	0	2.13971	0	3.64277	0	0.428571	8.04639e-05	0.08611	0.0705311	0.00353992	0.0706199	"Bacteroidetes": "Bacteroidia": "Bacteroidales": "Porphyromonadaceae": Tannerella
OTU7840	0	0	0	22	1	5	0	28	0	0	0	7.84562	79.0115	2.27673	0	0.428571	0.000209845	0.0851	0.0697038	0.00923192	0.0703125	"Bacteroidetes": "Bacteroidia": "Bacteroidales": "Prevotellaceae": Hallella
OTU4544	12	0	0	35	0	0	1	48	340.744	0	0	12.4817	0	0	142.11	0.428571	0.00116615	0.0586	0.0479982	0.0513037	0.0702559	Firmicutes: Clostridia: Clostridiales: Lachnospiraceae: Syntrophococcus
OTU5341	0	0	5	0	1	25	0	31	0	0	4.46255	0	79.0115	11.3837	0	0.428571	0.000223321	0.0849	0.06954	0.00982476	0.0702306	Firmicutes: Clostridia: Clostridiales: Lachnospiraceae: Butyrivibrio
OTU7745	0	0	0	14	1	80	0	95	0	0	0	4.99267	79.0115	36.4277	0	0.428571	0.000283529	0.08434	0.0690813	0.0124736	0.0701984	"Bacteroidetes": "Bacteroidia": "Bacteroidales": "Porphyromonadaceae": Paludibacter
OTU3448	0	0	4	1643	0	5	0	1652	0	0	3.57004	585.925	0	2.27673	0	0.428571	0.00139319	0.0406	0.0332547	0.061292	0.0697322	"Bacteroidetes": "Bacteroidia": "Bacteroidales": "Prevotellaceae": Prevotella
OTU904	0	242	294	0	0	4	0	540	0	293.543	262.398	0	0	1.82139	0	0.428571	0.00131312	0.04712	0.0385951	0.0577695	0.0694758	Firmicutes: Negativicutes: Selenomonadales: Acidaminococcaceae: Succiniclasticum
OTU5212	0	30	35	0	0	151	0	216	0	36.3896	31.2378	0	0	68.7573	0	0.428571	0.000321087	0.08249	0.067566	0.0141259	0.0690269	Firmicutes: Clostridia: Clostridiales: Ruminococcaceae: Pseudoflavonifractor
OTU2252	0	48	55	0	0	205	0	308	0	58.2233	49.088	0	0	93.3461	0	0.428571	0.000472402	0.07998	0.0655101	0.0207828	0.0687277	Firmicutes: Clostridia: Clostridiales: Ruminococcaceae: Anaerotruncus
OTU3979	0	0	0	9	0	31	2	42	0	0	0	3.20957	0	14.1157	284.219	0.428571	0.000709918	0.07461	0.0611117	0.0312321	0.06863	Firmicutes: Clostridia: Clostridiales: Ruminococcaceae: Ruminococcus
OTU4608	0	44	48	65	0	0	0	157	0	53.3714	42.8405	23.1802	0	0	0	0.428571	0.000281081	0.08218	0.0673121	0.0123659	0.0684385	"Bacteroidetes": "Bacteroidia": "Bacteroidales": "Prevotellaceae": Prevotella
OTU3958	0	0	0	5	0	9	2	16	0	0	0	1.78309	0	4.09812	284.219	0.428571	0.000682976	0.07506	0.0614802	0.0300468	0.0684297	"Bacteroidetes": "Bacteroidia": "Bacteroidales": "Porphyromonadaceae": Tannerella
OTU3369	0	0	0	245	2	95	0	342	0	0	0	87.3716	158.023	43.2579	0	0.428571	0.000679566	0.07464	0.0611362	0.0298968	0.0680548	"Bacteroidetes": "Bacteroidia": "Bacteroidales": "Prevotellaceae": Prevotella
OTU3439	0	0	14	90	0	17	0	121	0	0	12.4951	32.0957	0	7.74089	0	0.428571	0.000123203	0.08224	0.0673612	0.00542019	0.067579	Firmicutes: Clostridia: Clostridiales: Ruminococcaceae: Oscillibacter
OTU2453	0	5	7	0	0	9	0	21	0	6.06493	6.24757	0	0	4.09812	0	0.428571	3.8635e-05	0.0824	0.0674923	0.00169971	0.0675137	Firmicutes: Clostridia: Clostridiales: Clostridiales_Incertae Sedis IV: Mahella
OTU5280	0	0	11	0	1	21	0	33	0	0	9.81761	0	79.0115	9.56228	0	0.428571	0.00023164	0.081	0.0663456	0.0101908	0.0671237	Firmicutes: Clostridia: Clostridiales: Lachnospiraceae: Lachnobacterium
OTU5156	0	36	34	0	0	304	0	374	0	43.6675	30.3453	0	0	138.425	0	0.428571	0.000500137	0.07677	0.0628809	0.022003	0.0666193	Firmicutes: Clostridia: Clostridiales: Lachnospiraceae: Butyrivibrio
OTU3625	0	170	366	0	0	159	0	695	0	206.208	326.659	0	0	72.4001	0	0.428571	0.00142496	0.02752	0.0225411	0.0626897	0.066619	Firmicutes: Clostridia: Clostridiales: Lachnospiraceae: Catonella
OTU7917	0	0	0	139	2	24	0	165	0	0	0	49.57	158.023	10.9283	0	0.428571	0.000514459	0.07622	0.0624304	0.0226331	0.0664064	"Bacteroidetes": "Bacteroidia": "Bacteroidales": "Porphyromonadaceae": Barnesiella
OTU5112	0	34	42	0	0	21	0	97	0	41.2415	37.4854	0	0	9.56228	0	0.428571	0.000207857	0.07983	0.0653873	0.00914444	0.0660236	Firmicutes: Clostridia: Clostridiales: Lachnospiraceae: Marvinbryantia
OTU3480	0	4	6	0	0	5	0	15	0	4.85195	5.35506	0	0	2.27673	0	0.428571	2.93901e-05	0.08052	0.0659524	0.00129299	0.0659651	Firmicutes: Clostridia: Clostridiales: Lachnospiraceae: Moryella
OTU4826	0	0	10	40	0	38	0	88	0	0	8.9251	14.2648	0	17.3032	0	0.428571	9.53316e-05	0.08011	0.0656166	0.00419401	0.0657505	Firmicutes: Clostridia: Clostridiales: Lachnospiraceae: Lactonifactor
OTU4948	0	5	8	0	0	124	0	137	0	6.06493	7.14008	0	0	56.463	0	0.428571	0.000164017	0.07969	0.0652726	0.00721577	0.0656702	"Bacteroidetes": "Bacteroidia": "Bacteroidales": "Prevotellaceae": Prevotella
OTU2194	1	0	0	0	1	0	1	3	28.3953	0	0	0	79.0115	0	142.11	0.428571	0.00058743	0.0736	0.0602844	0.0258433	0.0655903	Firmicutes: Clostridia: Clostridiales: Clostridiales_Incertae Sedis XIII: Anaerovorax
OTU879	0	18	19	0	0	72	0	109	0	21.8338	16.9577	0	0	32.785	0	0.428571	0.00016851	0.07913	0.0648139	0.00741343	0.0652365	Firmicutes: Clostridia: Clostridiales: Lachnospiraceae: Howardella
OTU4461	0	5	6	21	0	0	0	32	0	6.06493	5.35506	7.489	0	0	0	0.428571	4.45169e-05	0.07862	0.0643962	0.00195847	0.0644259	"Bacteroidetes": "Bacteroidia": "Bacteroidales": "Prevotellaceae": Prevotella
OTU5202	0	17	18	0	0	24	0	59	0	20.6208	16.0652	0	0	10.9283	0	0.428571	0.000112097	0.07697	0.0630447	0.00493158	0.0632373	Firmicutes: Clostridia: Clostridiales: Lachnospiraceae: Marvinbryantia
OTU3517	0	10	14	0	0	7	0	31	0	12.1299	12.4951	0	0	3.18743	0	0.428571	6.5478e-05	0.07681	0.0629136	0.00288064	0.0629795	Firmicutes: Clostridia: Clostridiales: Ruminococcaceae: Ruminococcus
OTU3505	0	4	12	0	0	6	0	22	0	4.85195	10.7101	0	0	2.73208	0	0.428571	4.30694e-05	0.07681	0.0629136	0.00189479	0.0629422	Firmicutes: Clostridia: Clostridiales: Ruminococcaceae: Ruminococcus
OTU7880	0	0	0	174	3	31	0	208	0	0	0	62.0517	237.035	14.1157	0	0.428571	0.000737362	0.06557	0.0537072	0.0324395	0.0627438	"Bacteroidetes": "Bacteroidia": "Bacteroidales": "Porphyromonadaceae": Barnesiella
OTU3680	0	20	45	4	0	0	0	69	0	24.2597	40.1629	1.42648	0	0	0	0.428571	0.000155027	0.0759	0.0621683	0.00682024	0.0625413	"Bacteroidetes": "Bacteroidia": "Bacteroidales": "Prevotellaceae": Prevotella
OTU4603	0	7	14	15	0	0	0	36	0	8.4909	12.4951	5.34928	0	0	0	0.428571	6.20005e-05	0.07603	0.0622748	0.00272765	0.0623345	"Bacteroidetes": "Bacteroidia": "Bacteroidales": "Prevotellaceae": Prevotella
OTU4510	2	0	0	34	1	0	0	37	56.7907	0	0	12.125	79.0115	0	0	0.428571	0.000348261	0.07341	0.0601288	0.0153214	0.0620501	Firmicutes: Clostridia: Clostridiales: Ruminococcaceae: Oscillibacter
OTU5163	0	7	8	0	0	8	0	23	0	8.4909	7.14008	0	0	3.64277	0	0.428571	4.53756e-05	0.07563	0.0619471	0.00199625	0.0619793	Firmicutes: Clostridia: Clostridiales: Clostridiales_Incertae Sedis XIII: Mogibacterium
OTU4962	0	6	6	0	2	0	0	14	0	7.27792	5.35506	0	158.023	0	0	0.428571	0.000401771	0.07215	0.0590967	0.0176755	0.0616834	"Bacteroidetes": "Bacteroidia": "Bacteroidales": "Prevotellaceae": Xylanibacter
OTU6921	0	14	16	0	0	11	0	41	0	16.9818	14.2802	0	0	5.00881	0	0.428571	8.53912e-05	0.07511	0.0615212	0.0037567	0.0616358	Firmicutes: Erysipelotrichia: Erysipelotrichales: Erysipelotrichaceae: Solobacterium
OTU5585	1	0	4	0	0	33	0	38	28.3953	0	3.57004	0	0	15.0264	0	0.428571	0.000110631	0.07457	0.0610789	0.00486712	0.0612725	Firmicutes: Clostridia: Clostridiales: Lachnospiraceae: Moryella
OTU7480	0	4	4	131	0	0	0	139	0	4.85195	3.57004	46.7171	0	0	0	0.428571	0.000129812	0.07431	0.0608659	0.00571096	0.0611333	"Proteobacteria": Deltaproteobacteria: Bdellovibrionales: Bdellovibrionaceae: Vampirovibrio
OTU5884	0	0	0	133	1	46	0	180	0	0	0	47.4303	79.0115	20.9459	0	0.428571	0.000346991	0.07201	0.058982	0.0152655	0.0609255	"Bacteroidetes": "Bacteroidia": "Bacteroidales": "Prevotellaceae": Paraprevotella
OTU3915	0	0	4	8	0	16	0	28	0	0	3.57004	2.85295	0	7.28555	0	0.428571	3.22736e-05	0.0743	0.0608577	0.00141984	0.0608743	Firmicutes: Clostridia: Clostridiales: Ruminococcaceae: Clostridium IV
OTU5167	0	8	13	0	0	95	0	116	0	9.70389	11.6026	0	0	43.2579	0	0.428571	0.000152002	0.07384	0.060481	0.00668718	0.0608495	"Bacteroidetes": "Bacteroidia": "Bacteroidales": "Prevotellaceae": Prevotella
OTU2541	0	69	67	0	0	55	0	191	0	83.6961	59.7982	0	0	25.0441	0	0.428571	0.000396785	0.07097	0.0581302	0.0174561	0.0606946	Firmicutes: Clostridia: Clostridiales: Ruminococcaceae: Acetanaerobacterium
OTU2673	0	4	8	0	0	6	0	18	0	4.85195	7.14008	0	0	2.73208	0	0.428571	3.46645e-05	0.07358	0.060268	0.00152503	0.0602873	"Actinobacteria": Actinobacteria: Coriobacteridae: Coriobacteriales: "Coriobacterineae"
OTU2592	0	4	8	0	0	57	0	69	0	4.85195	7.14008	0	0	25.9548	0	0.428571	8.9337e-05	0.0733	0.0600387	0.00393029	0.0601672	Firmicutes: Clostridia: Clostridiales: Ruminococcaceae: Ethanoligenens
OTU3868	0	25	0	18	0	60	0	103	0	30.3247	0	6.41914	0	27.3208	0	0.428571	0.000150825	0.0729	0.059711	0.0066354	0.0600786	"Bacteroidetes": "Bacteroidia": "Bacteroidales": "Prevotellaceae": Prevotella
OTU6395	0	0	0	7	0	102	1	110	0	0	0	2.49633	0	46.4454	142.11	0.428571	0.000449787	0.06899	0.0565084	0.0197879	0.0598729	"Bacteroidetes": "Bacteroidia": "Bacteroidales": "Prevotellaceae": Prevotella
OTU5044	0	4	10	0	0	9	0	23	0	4.85195	8.9251	0	0	4.09812	0	0.428571	4.2083e-05	0.07271	0.0595554	0.0018514	0.0595842	Firmicutes: Clostridia: Clostridiales: Lachnospiraceae: Syntrophococcus
OTU5137	0	72	106	0	0	188	0	366	0	87.335	94.6061	0	0	85.6052	0	0.428571	0.000629876	0.06414	0.0525359	0.0277107	0.0593962	"Bacteroidetes": "Bacteroidia": "Bacteroidales": "Prevotellaceae": Prevotella
OTU6038	0	0	0	70	0	33	1	104	0	0	0	24.9633	0	15.0264	142.11	0.428571	0.000428712	0.06865	0.0562299	0.0188607	0.0593088	"Bacteroidetes": "Bacteroidia": "Bacteroidales": "Prevotellaceae": Paraprevotella
OTU5638	2	0	0	31	0	0	1	34	56.7907	0	0	11.0552	0	0	142.11	0.428571	0.000494292	0.06728	0.0551078	0.0217459	0.0592432	Firmicutes: Clostridia: Clostridiales: Ruminococcaceae: Oscillibacter
OTU5138	0	75	102	0	0	15	0	192	0	90.974	91.036	0	0	6.8302	0	0.428571	0.000444581	0.06817	0.0558368	0.0195589	0.0591633	Firmicutes: Clostridia: Clostridiales: Clostridiales_Incertae Sedis XIII: Mogibacterium
OTU4619	4	0	0	26	1	0	0	31	113.581	0	0	9.27209	79.0115	0	0	0.428571	0.000475245	0.06756	0.0553371	0.0209079	0.0591552	"Bacteroidetes": "Sphingobacteria": "Sphingobacteriales": "Flammeovirgaceae": Flexithrix
OTU4942	0	4	5	0	0	14	0	23	0	4.85195	4.46255	0	0	6.37485	0	0.428571	3.6937e-05	0.07208	0.0590394	0.001625	0.0590617	Firmicutes: Clostridia: Clostridiales: Clostridiales_Incertae Sedis XIII: Mogibacterium
OTU4844	0	8	11	32	0	0	0	51	0	9.70389	9.81761	11.4118	0	0	0	0.428571	7.28254e-05	0.07181	0.0588182	0.00320388	0.0589054	"Bacteroidetes": "Bacteroidia": "Bacteroidales": "Prevotellaceae": Prevotella
OTU2327	0	44	34	0	0	185	0	263	0	53.3714	30.3453	0	0	84.2391	0	0.428571	0.000395414	0.06788	0.0555992	0.0173958	0.0582571	Firmicutes: Clostridia: Clostridiales: Ruminococcaceae: Anaerotruncus
OTU968	0	0	18	0	0	58	3	79	0	0	16.0652	0	0	26.4101	426.329	0.428571	0.00110369	0.03928	0.0321735	0.0485558	0.0582478	Firmicutes: Clostridia: Clostridiales: Ruminococcaceae: Butyricicoccus
OTU2322	0	70	107	0	0	354	0	531	0	84.909	95.4986	0	0	161.193	0	0.428571	0.00080422	0.05605	0.0459095	0.0353808	0.0579611	Firmicutes: Clostridia: Clostridiales: Ruminococcaceae: Ethanoligenens
OTU3468	0	0	0	7	0	4	1	12	0	0	0	2.49633	0	1.82139	142.11	0.428571	0.00034473	0.06826	0.0559105	0.015166	0.0579309	"Bacteroidetes": "Bacteroidia": "Bacteroidales": Bacteroidaceae: Acetomicrobium
OTU5191	0	21	24	0	0	9	0	54	0	25.4727	21.4202	0	0	4.09812	0	0.428571	0.000120047	0.06974	0.0571227	0.00528133	0.0573664	Firmicutes: Clostridia: Clostridiales: Lachnospiraceae: Syntrophococcus
OTU1248	0	0	0	190	1	20	0	211	0	0	0	67.7576	79.0115	9.10693	0	0.428571	0.000366974	0.06713	0.0549849	0.0161447	0.0573061	"Bacteroidetes": "Bacteroidia": "Bacteroidales": "Porphyromonadaceae": Paludibacter
OTU6692	1	0	0	71	0	32	0	104	28.3953	0	0	25.3199	0	14.5711	0	0.428571	0.000160765	0.06913	0.0566231	0.00707267	0.0570631	"Bacteroidetes": "Bacteroidia": "Bacteroidales": "Rikenellaceae": Rikenella
OTU7853	4	0	0	18	0	11	0	33	113.581	0	0	6.41914	0	5.00881	0	0.428571	0.000294306	0.06771	0.05546	0.0129477	0.0569513	"Bacteroidetes": "Bacteroidia": "Bacteroidales": "Porphyromonadaceae": Barnesiella
OTU2299	0	0	14	169	0	129	0	312	0	0	12.4951	60.2686	0	58.7397	0	0.428571	0.000309595	0.06743	0.0552307	0.0136203	0.0568853	"Synergistetes": Synergistia: Synergistales: Synergistaceae: Aminiphilus
OTU4436	0	6	7	21	0	0	0	34	0	7.27792	6.24757	7.489	0	0	0	0.428571	4.94738e-05	0.06925	0.0567214	0.00217655	0.0567631	"Proteobacteria": Alphaproteobacteria: Rhizobiales: Hyphomicrobiaceae: Gemmiger
OTU6725	4	0	0	0	2	77	0	83	113.581	0	0	0	158.023	35.0617	0	0.428571	0.000721975	0.05733	0.0469579	0.0317625	0.0566913	"Bacteroidetes": "Bacteroidia": "Bacteroidales": "Rikenellaceae": Rikenella
OTU2693	11	0	7	0	0	50	0	68	312.349	0	6.24757	0	0	22.7673	0	0.428571	0.000803663	0.05341	0.0437471	0.0353563	0.0562484	Firmicutes: Clostridia: Clostridiales: Ruminococcaceae: Sporobacter
OTU3670	0	7	0	4	0	87	0	98	0	8.4909	0	1.42648	0	39.6152	0	0.428571	0.000116613	0.06821	0.0558695	0.00513027	0.0561046	"Bacteroidetes": "Bacteroidia": "Bacteroidales": "Prevotellaceae": Prevotella
OTU129	0	7	11	0	0	52	0	70	0	8.4909	9.81761	0	0	23.678	0	0.428571	9.88477e-05	0.06804	0.0557303	0.0043487	0.0558997	Firmicutes: Negativicutes: Selenomonadales: Veillonellaceae: Mitsuokella
OTU274	0	20	29	0	0	26	0	75	0	24.2597	25.8828	0	0	11.839	0	0.428571	0.000145921	0.06694	0.0548293	0.00641965	0.0552038	Firmicutes: Negativicutes: Selenomonadales: Veillonellaceae: Mitsuokella
OTU7906	1	0	0	172	0	52	0	225	28.3953	0	0	61.3385	0	23.678	0	0.428571	0.000267002	0.06557	0.0537072	0.0117465	0.0549767	"Bacteroidetes": "Bacteroidia": "Bacteroidales": "Porphyromonadaceae": Paludibacter
OTU3854	0	0	0	7	5	27	0	39	0	0	0	2.49633	395.058	12.2944	0	0.428571	0.000964894	0.04245	0.03477	0.0424495	0.0548718	"Bacteroidetes": "Bacteroidia": "Bacteroidales": "Prevotellaceae": Prevotella
OTU2333	12	0	0	9	0	195	0	216	340.744	0	0	3.20957	0	88.7926	0	0.428571	0.0010188	0.03841	0.0314609	0.0448211	0.0547606	Firmicutes: Clostridia: Clostridiales: Clostridiales_Incertae Sedis IV: Mahella
OTU4884	17	0	0	17	0	9	0	43	482.721	0	0	6.06252	0	4.09812	0	0.428571	0.00116038	0.02383	0.0195187	0.0510495	0.0546538	Firmicutes: Clostridia: Clostridiales: Clostridiales_Incertae Sedis XIII: Anaerovorax
OTU3539	0	4	5	0	0	5	0	14	0	4.85195	4.46255	0	0	2.27673	0	0.428571	2.72889e-05	0.06639	0.0543788	0.00120055	0.0543921	Firmicutes: Clostridia: Clostridiales: Clostridiales_Incertae Sedis XIII: Anaerovorax
OTU2258	0	0	52	5	0	980	0	1037	0	0	46.4105	1.78309	0	446.24	0	0.428571	0.00116403	0.02155	0.0176512	0.0512103	0.0541669	Firmicutes: Clostridia: Clostridiales: Ruminococcaceae: Ethanoligenens
OTU6691	0	0	0	100	0	64	1	165	0	0	0	35.6619	0	29.1422	142.11	0.428571	0.000487131	0.06047	0.0495298	0.0214308	0.0539675	"Bacteroidetes": "Bacteroidia": "Bacteroidales": "Rikenellaceae": Rikenella
OTU6213	5	0	0	575	0	104	0	684	141.977	0	0	205.056	0	47.356	0	0.428571	0.000928498	0.04218	0.0345489	0.0408483	0.0534996	"Bacteroidetes": "Bacteroidia": "Bacteroidales": "Porphyromonadaceae": Butyricimonas
OTU1982	2	0	0	0	0	85	1	88	56.7907	0	0	0	0	38.7045	142.11	0.428571	0.000559386	0.05778	0.0473265	0.0246096	0.0533426	Firmicutes: Clostridia: Clostridiales: Ruminococcaceae: Oscillibacter
OTU4653	0	10	13	6	0	0	0	29	0	12.1299	11.6026	2.13971	0	0	0	0.428571	6.09102e-05	0.06502	0.0532567	0.00267968	0.053324	"Bacteroidetes": "Bacteroidia": "Bacteroidales": "Prevotellaceae": Prevotella
OTU5185	0	23	27	0	0	84	0	134	0	27.8987	24.0978	0	0	38.2491	0	0.428571	0.000212462	0.06403	0.0524458	0.00934706	0.0532722	Firmicutes: Clostridia: Clostridiales: Clostridiales_Incertae Sedis XIII: Anaerovorax
OTU629	0	0	0	10	2	26	0	38	0	0	0	3.56619	158.023	11.839	0	0.428571	0.000408297	0.06101	0.0499722	0.0179626	0.0531025	Firmicutes: Clostridia: Clostridiales: Ruminococcaceae: Clostridium IV
OTU7757	0	0	0	19	1	48	0	68	0	0	0	6.77576	79.0115	21.8566	0	0.428571	0.000253423	0.06299	0.0515939	0.0111491	0.0527848	"Bacteroidetes": "Bacteroidia": "Bacteroidales": "Porphyromonadaceae": Barnesiella
OTU5065	0	5	7	0	0	16	0	28	0	6.06493	6.24757	0	0	7.28555	0	0.428571	4.61391e-05	0.06414	0.0525359	0.00202984	0.0525751	"Bacteroidetes": "Bacteroidia": "Bacteroidales": "Prevotellaceae": Prevotella
OTU4966	0	9	11	0	0	6	0	26	0	10.9169	9.81761	0	0	2.73208	0	0.428571	5.52466e-05	0.06344	0.0519625	0.00243052	0.0520193	Firmicutes: Clostridia: Clostridiales: Clostridiales_Incertae Sedis XIII: Anaerovorax
OTU5136	0	151	201	0	0	16	0	368	0	183.161	179.394	0	0	7.28555	0	0.428571	0.000870706	0.04246	0.0347782	0.0383058	0.0517383	"Bacteroidetes": "Bacteroidia": "Bacteroidales": "Prevotellaceae": Prevotella
OTU4912	0	0	0	7	2	0	1	10	0	0	0	2.49633	158.023	0	142.11	0.428571	0.000712471	0.05021	0.0411261	0.0313444	0.051709	Firmicutes: Clostridia: Clostridiales: Ruminococcaceae: Sporobacter
OTU2711	0	0	4	37	0	5	0	46	0	0	3.57004	13.1949	0	2.27673	0	0.428571	4.48293e-05	0.06261	0.0512827	0.00197222	0.0513206	"Bacteroidetes": "Bacteroidia": "Bacteroidales": "Prevotellaceae": Prevotella
OTU2411	0	0	0	26	1	13	0	40	0	0	0	9.27209	79.0115	5.91951	0	0.428571	0.00022178	0.06133	0.0502343	0.00975696	0.051173	"Bacteroidetes": "Bacteroidia": "Bacteroidales": "Porphyromonadaceae": Tannerella
OTU2083	0	0	9	0	0	31	2	42	0	0	8.03259	0	0	14.1157	284.219	0.428571	0.000721273	0.04896	0.0401022	0.0317316	0.0511379	Firmicutes: Clostridia: Clostridiales: Ruminococcaceae: Saccharofermentans
OTU3650	0	0	0	445	1	121	0	567	0	0	0	158.695	79.0115	55.0969	0	0.428571	0.00068934	0.04932	0.0403971	0.0303268	0.0505137	Firmicutes: Clostridia: Clostridiales: Lachnospiraceae: Howardella
OTU2683	0	8	12	0	0	95	0	115	0	9.70389	10.7101	0	0	43.2579	0	0.428571	0.000149901	0.06106	0.0500131	0.00659474	0.050446	Firmicutes: Clostridia: Clostridiales: Lachnospiraceae: Moryella
OTU4536	1	0	0	31	0	5	0	37	28.3953	0	0	11.0552	0	2.27673	0	0.428571	9.82373e-05	0.06111	0.0500541	0.00432185	0.0502403	"Bacteroidetes": "Bacteroidia": "Bacteroidales": "Prevotellaceae": Hallella
OTU4940	0	6	6	0	0	195	0	207	0	7.27792	5.35506	0	0	88.7926	0	0.428571	0.000238783	0.05991	0.0490712	0.010505	0.050183	"Bacteroidetes": "Bacteroidia": "Bacteroidales": "Prevotellaceae": Prevotella
OTU2674	0	20	30	0	0	124	0	174	0	24.2597	26.7753	0	0	56.463	0	0.428571	0.000253079	0.05951	0.0487435	0.011134	0.049999	Firmicutes: Clostridia: Clostridiales: Ruminococcaceae: Anaerotruncus
OTU5038	0	132	146	0	0	4	0	282	0	160.114	130.306	0	0	1.82139	0	0.428571	0.000688017	0.04849	0.0397173	0.0302686	0.0499364	Firmicutes: Clostridia: Clostridiales: Clostridiales_Incertae Sedis XIII: Mogibacterium
OTU5501	1	0	0	0	3	0	1	5	28.3953	0	0	0	237.035	0	142.11	0.428571	0.000959459	0.03205	0.0262516	0.0422104	0.0497077	Firmicutes: Clostridia: Clostridiales: Lachnospiraceae: Butyrivibrio
OTU4624	0	20	28	61	0	0	0	109	0	24.2597	24.9903	21.7538	0	0	0	0.428571	0.000167162	0.05998	0.0491285	0.00735412	0.0496759	"Bacteroidetes": "Bacteroidia": "Bacteroidales": "Prevotellaceae": Prevotella
OTU3419	0	0	5	37	0	5	0	47	0	0	4.46255	13.1949	0	2.27673	0	0.428571	4.69305e-05	0.06058	0.0496199	0.00206466	0.0496629	"Bacteroidetes": "Bacteroidia": "Bacteroidales": "Prevotellaceae": Prevotella
OTU5139	0	101	110	0	0	100	0	311	0	122.512	98.1761	0	0	45.5347	0	0.428571	0.00062676	0.05033	0.0412244	0.0275736	0.0495959	Firmicutes: Clostridia: Clostridiales: Clostridiales_Incertae Sedis XIII: Anaerovorax
OTU6159	0	0	0	63	1	59	0	123	0	0	0	22.467	79.0115	26.8655	0	0.428571	0.000302156	0.05826	0.0477197	0.0132931	0.0495366	"Bacteroidetes": "Sphingobacteria": "Sphingobacteriales": "Flammeovirgaceae": Sediminitomix
OTU6842	0	13	15	0	0	15	0	43	0	15.7688	13.3876	0	0	6.8302	0	0.428571	8.47224e-05	0.06001	0.0491531	0.00372727	0.0492942	"Bacteroidetes": "Bacteroidia": "Bacteroidales": "Prevotellaceae": Prevotella
OTU1943	0	0	0	6	4	123	0	133	0	0	0	2.13971	316.046	56.0076	0	0.428571	0.000880953	0.03691	0.0302323	0.0387566	0.0491535	Firmicutes: Clostridia: Clostridiales: Ruminococcaceae: Saccharofermentans
OTU2324	9	0	9	0	0	122	0	140	255.558	0	8.03259	0	0	55.5523	0	0.428571	0.000751349	0.0443	0.0362853	0.0330548	0.049084	Firmicutes: Clostridia: Clostridiales: Ruminococcaceae: Ethanoligenens
OTU3925	0	0	4	12	0	5	0	21	0	0	3.57004	4.27943	0	2.27673	0	0.428571	2.38398e-05	0.0598	0.0489811	0.00104881	0.0489923	"Bacteroidetes": "Bacteroidia": "Bacteroidales": "Prevotellaceae": Prevotella
OTU169	0	4	16	0	0	5	0	25	0	4.85195	14.2802	0	0	2.27673	0	0.428571	5.04022e-05	0.05931	0.0485797	0.00221739	0.0486303	Firmicutes: Negativicutes: Selenomonadales: Acidaminococcaceae: Acidaminococcus
OTU5085	0	69	106	0	0	31	0	206	0	83.6961	94.6061	0	0	14.1157	0	0.428571	0.000453004	0.05376	0.0440338	0.0199294	0.0483338	"Bacteroidetes": "Bacteroidia": "Bacteroidales": "Prevotellaceae": Prevotella
OTU2675	0	16	34	0	0	681	0	731	0	19.4078	30.3453	0	0	310.091	0	0.428571	0.000847171	0.03701	0.0303142	0.0372704	0.048042	"Actinobacteria": Actinobacteria: Coriobacteridae: Coriobacteriales: "Coriobacterineae"
OTU4988	0	15	21	0	0	8	0	44	0	18.1948	18.7427	0	0	3.64277	0	0.428571	9.5537e-05	0.05814	0.0476214	0.00420305	0.0478065	Firmicutes: Clostridia: Clostridiales: Lachnospiraceae: Coprococcus
OTU3373	1	0	0	321	0	66	0	388	28.3953	0	0	114.475	0	30.0529	0	0.428571	0.000407107	0.05406	0.0442795	0.0179103	0.0477646	Firmicutes: Clostridia: Clostridiales: Ruminococcaceae: Butyricicoccus
OTU2254	0	140	92	0	0	323	0	555	0	169.818	82.1109	0	0	147.077	0	0.428571	0.000939368	0.02874	0.0235404	0.0413265	0.0475608	Firmicutes: Clostridia: Clostridiales: Ruminococcaceae: Acetanaerobacterium
OTU5103	0	18	24	0	0	4	0	46	0	21.8338	21.4202	0	0	1.82139	0	0.428571	0.00010612	0.05737	0.0469907	0.00466862	0.047222	Firmicutes: Clostridia: Clostridiales: Lachnospiraceae: Lactonifactor
OTU5170	0	6	20	0	2	0	0	28	0	7.27792	17.8502	0	158.023	0	0	0.428571	0.000431187	0.05128	0.0420025	0.0189696	0.0460875	Firmicutes: Clostridia: Clostridiales: Clostridiales_Incertae Sedis XII: Acidaminobacter
OTU2294	0	17	32	0	0	46	0	95	0	20.6208	28.5603	0	0	20.9459	0	0.428571	0.000165098	0.05546	0.0454262	0.00726331	0.0460033	Firmicutes: Clostridia: Clostridiales: Ruminococcaceae: Ethanoligenens
OTU3805	0	0	92	4	0	11	0	107	0	0	82.1109	1.42648	0	5.00881	0	0.428571	0.000208462	0.0545	0.0446399	0.00917105	0.0455723	"Bacteroidetes": "Bacteroidia": "Bacteroidales": "Prevotellaceae": Prevotella
OTU2587	0	14	27	0	0	84	0	125	0	16.9818	24.0978	0	0	38.2491	0	0.428571	0.000186761	0.05462	0.0447382	0.00821636	0.0454864	Firmicutes: Clostridia: Clostridiales: Lachnospiraceae: Lachnospiracea_incertae_sedis
OTU5117	0	56	93	0	0	44	0	193	0	67.9272	83.0034	0	0	20.0353	0	0.428571	0.0004025	0.05067	0.0415029	0.0177076	0.0451225	Firmicutes: Clostridia: Clostridiales: Lachnospiraceae: Butyrivibrio
OTU5172	0	20	29	0	0	27	0	76	0	24.2597	25.8828	0	0	12.2944	0	0.428571	0.000146993	0.05357	0.0438782	0.00646682	0.0443522	Firmicutes: Clostridia: Clostridiales: Lachnospiraceae: Syntrophococcus
OTU5108	0	21	31	0	0	609	0	661	0	25.4727	27.6678	0	0	277.306	0	0.428571	0.000777961	0.0341	0.0279307	0.0342256	0.0441759	Firmicutes: Clostridia: Clostridiales: Lachnospiraceae: Lachnospira
OTU3446	0	67	77	0	0	5	0	149	0	81.2701	68.7233	0	0	2.27673	0	0.428571	0.000358485	0.05021	0.0411261	0.0157712	0.0440464	Firmicutes: Clostridia: Clostridiales: Clostridiales_Incertae Sedis XIII: Mogibacterium
OTU2360	0	0	0	207	1	5	0	213	0	0	0	73.8201	79.0115	2.27673	0	0.428571	0.000365167	0.04981	0.0407984	0.0160651	0.0438475	"Bacteroidetes": "Sphingobacteria": "Sphingobacteriales": "Flammeovirgaceae": Sediminitomix
OTU5032	0	76	74	0	0	4	0	154	0	92.187	66.0457	0	0	1.82139	0	0.428571	0.000376811	0.04952	0.0405609	0.0165774	0.0438178	Firmicutes: Clostridia: Clostridiales: Clostridiales_Incertae Sedis XIII: Mogibacterium
OTU5211	0	20	30	0	0	68	0	118	0	24.2597	26.7753	0	0	30.9636	0	0.428571	0.000193047	0.05238	0.0429035	0.00849289	0.043736	Firmicutes: Clostridia: Clostridiales: Ruminococcaceae: Ruminococcus
OTU5568	0	0	0	272	4	20	0	296	0	0	0	97.0004	316.046	9.10693	0	0.428571	0.000993863	0	0	0.043724	0.043724	"Bacteroidetes": "Bacteroidia": "Bacteroidales": "Prevotellaceae": Prevotella
OTU5109	0	18	21	0	0	45	0	84	0	21.8338	18.7427	0	0	20.4906	0	0.428571	0.000143768	0.0524	0.0429199	0.00632494	0.0433834	Firmicutes: Clostridia: Clostridiales: Clostridiales_Incertae Sedis XIII: Anaerovorax
OTU2077	0	0	0	28	0	19	1	48	0	0	0	9.98533	0	8.65159	142.11	0.428571	0.000378441	0.04879	0.039963	0.0166491	0.0432924	Firmicutes: Clostridia: Clostridiales: Ruminococcaceae: Saccharofermentans
OTU5158	2	14	11	0	0	0	0	27	56.7907	16.9818	9.81761	0	0	0	0	0.428571	0.000196794	0.05158	0.0422482	0.00865773	0.0431262	Firmicutes: Clostridia: Clostridiales: Clostridiaceae 4: Thermotalea
OTU3587	0	0	0	120	1	76	0	197	0	0	0	42.7943	79.0115	34.6063	0	0.428571	0.000368237	0.04879	0.039963	0.0162002	0.0431218	"Bacteroidetes": "Bacteroidia": "Bacteroidales": "Prevotellaceae": Prevotella
OTU4974	0	7	8	0	0	12	0	27	0	8.4909	7.14008	0	0	5.46416	0	0.428571	4.96637e-05	0.0524	0.0429199	0.0021849	0.0429754	Firmicutes: Clostridia: Clostridiales: Clostridiales_Incertae Sedis XIII: Anaerovorax
OTU5094	0	57	58	0	0	6	0	121	0	69.1402	51.7656	0	0	2.73208	0	0.428571	0.000291077	0.04996	0.0409213	0.0128056	0.0428782	"Actinobacteria": Actinobacteria: Coriobacteridae: Coriobacteriales: "Coriobacterineae"
OTU5593	1	11	0	0	0	68	0	80	28.3953	13.3429	0	0	0	30.9636	0	0.428571	0.00017116	0.05128	0.0420025	0.00752999	0.0426721	Firmicutes: Clostridia: Clostridiales: Clostridiales_Incertae Sedis XII: Acidaminobacter
OTU1405	1	0	0	0	2	42	0	45	28.3953	0	0	0	158.023	19.1246	0	0.428571	0.000483904	0.04478	0.0366785	0.0212888	0.042409	Firmicutes: Clostridia: Clostridiales: Ruminococcaceae: Ethanoligenens
OTU4444	1	0	0	15	0	17	0	33	28.3953	0	0	5.34928	0	7.74089	0	0.428571	9.76682e-05	0.05138	0.0420844	0.00429681	0.0423032	Firmicutes: Clostridia: Clostridiales: Clostridiales_Incertae Sedis XIII: Anaerovorax
OTU4978	0	4	9	0	0	47	0	60	0	4.85195	8.03259	0	0	21.4013	0	0.428571	8.07181e-05	0.05135	0.0420598	0.00355111	0.0422095	Firmicutes: Clostridia: Clostridiales: Lachnospiraceae: Roseburia
OTU4933	0	7	8	0	0	9	0	24	0	8.4909	7.14008	0	0	4.09812	0	0.428571	4.64476e-05	0.05133	0.0420434	0.00204342	0.0420931	Firmicutes: Clostridia: Clostridiales: Lachnospiraceae: Lachnospiracea_incertae_sedis
OTU6622	1	0	0	53	0	7	0	61	28.3953	0	0	18.9008	0	3.18743	0	0.428571	0.000118852	0.05091	0.0416994	0.00522877	0.042026	"Bacteroidetes": "Bacteroidia": "Bacteroidales": "Porphyromonadaceae": Paludibacter
OTU4907	0	0	7	15	0	4	0	26	0	0	6.24757	5.34928	0	1.82139	0	0.428571	3.15902e-05	0.05127	0.0419943	0.00138978	0.0420173	"Bacteroidetes": "Bacteroidia": "Bacteroidales": "Prevotellaceae": Prevotella
OTU32	0	132	176	0	0	38	0	346	0	160.114	157.082	0	0	17.3032	0	0.428571	0.000787501	0.02797	0.0229097	0.0346453	0.0415349	Firmicutes: Negativicutes: Selenomonadales: Veillonellaceae: Dialister
OTU4953	1	6	7	0	0	0	0	14	28.3953	7.27792	6.24757	0	0	0	0	0.428571	9.8693e-05	0.04995	0.0409131	0.00434189	0.0411429	Firmicutes: Clostridia: Clostridiales: Clostridiales_Incertae Sedis XIII: Anaerovorax
OTU6529	0	0	0	28	2	30	0	60	0	0	0	9.98533	158.023	13.6604	0	0.428571	0.000427698	0.04413	0.0361461	0.0188161	0.0407503	"Bacteroidetes": "Bacteroidia": "Bacteroidales": "Porphyromonadaceae": Tannerella
OTU4425	0	10	18	49	0	0	0	77	0	12.1299	16.0652	17.4743	0	0	0	0.428571	0.000107518	0.04923	0.0403234	0.00473014	0.0405999	"Bacteroidetes": "Bacteroidia": "Bacteroidales": "Prevotellaceae": Prevotella
OTU1844	4	0	0	7	0	22	0	33	113.581	0	0	2.49633	0	10.0176	0	0.428571	0.000296863	0.0464	0.0380054	0.0130602	0.0401868	Firmicutes: Clostridia: Clostridiales: Clostridiales_Incertae Sedis IV: Mahella
OTU4976	0	8	12	0	0	299	0	319	0	9.70389	10.7101	0	0	136.149	0	0.428571	0.000368591	0.0444	0.0363672	0.0162158	0.0398187	"Bacteroidetes": "Bacteroidia": "Bacteroidales": "Prevotellaceae": Hallella
OTU6441	0	0	0	61	1	5	0	67	0	0	0	21.7538	79.0115	2.27673	0	0.428571	0.000242589	0.04681	0.0383412	0.0106724	0.0397988	"Bacteroidetes": "Bacteroidia": "Bacteroidales": "Porphyromonadaceae": Paludibacter
OTU1897	0	0	4	6	0	17	0	27	0	0	3.57004	2.13971	0	7.74089	0	0.428571	3.16665e-05	0.04854	0.0397582	0.00139313	0.0397826	Firmicutes: Clostridia: Clostridiales: Ruminococcaceae: Saccharofermentans
OTU2666	0	0	5	4	1	0	0	10	0	0	4.46255	1.42648	79.0115	0	0	0.428571	0.000199879	0.04725	0.0387016	0.00879346	0.039688	Firmicutes: Clostridia: Clostridiales: Ruminococcaceae: Ruminococcus
OTU3412	0	7	8	0	0	5	0	20	0	8.4909	7.14008	0	0	2.27673	0	0.428571	4.21596e-05	0.04838	0.0396272	0.00185477	0.0396705	Firmicutes: Clostridia: Clostridiales: Clostridiales_Incertae Sedis XIII: Mogibacterium
OTU3927	2	0	0	6	0	0	1	9	56.7907	0	0	2.13971	0	0	142.11	0.428571	0.000473303	0.04102	0.0335987	0.0208225	0.0395278	Firmicutes: Clostridia: Clostridiales: Lachnospiraceae: Anaerostipes
OTU6547	0	0	0	401	0	10	1	412	0	0	0	143.004	0	4.55347	142.11	0.428571	0.000681955	0.03099	0.0253833	0.0300019	0.0392992	"Bacteroidetes": "Bacteroidia": "Bacteroidales": "Porphyromonadaceae": Tannerella
OTU2468	0	27	36	0	0	24	0	87	0	32.7506	32.1304	0	0	10.9283	0	0.428571	0.000178476	0.04681	0.0383412	0.00785185	0.0391369	Firmicutes: Clostridia: Clostridiales: Ruminococcaceae: Ethanoligenens
OTU5597	2	0	0	0	1	81	0	84	56.7907	0	0	0	79.0115	36.8831	0	0.428571	0.000406548	0.04235	0.0346881	0.0178856	0.0390277	Firmicutes: Erysipelotrichia: Erysipelotrichales: Erysipelotrichaceae: Solobacterium
OTU5142	0	138	169	0	0	8	0	315	0	167.392	150.834	0	0	3.64277	0	0.428571	0.000757767	0.02278	0.0186587	0.0333372	0.0382036	Firmicutes: Clostridia: Clostridiales: Lachnospiraceae: Lachnospiracea_incertae_sedis
OTU3384	1	0	0	147	0	35	0	183	28.3953	0	0	52.423	0	15.9371	0	0.428571	0.000227789	0.04457	0.0365065	0.0100213	0.0378569	"Bacteroidetes": "Bacteroidia": "Bacteroidales": "Prevotellaceae": Prevotella
OTU5179	0	13	16	0	0	14	0	43	0	15.7688	14.2802	0	0	6.37485	0	0.428571	8.57516e-05	0.0451	0.0369406	0.00377255	0.0371327	Firmicutes: Clostridia: Clostridiales: Clostridiales_Incertae Sedis XIII: Anaerovorax
OTU2820	1	0	0	0	0	14	1	16	28.3953	0	0	0	0	6.37485	142.11	0.428571	0.000416423	0.03911	0.0320343	0.0183201	0.0369029	Firmicutes: Clostridia: Clostridiales: Lachnospiraceae: Moryella
OTU3426	0	0	4	7	0	5	0	16	0	0	3.57004	2.49633	0	2.27673	0	0.428571	1.96419e-05	0.04492	0.0367931	0.000864126	0.0368033	Firmicutes: Clostridia: Clostridiales: Lachnospiraceae: Shuttleworthia
OTU4636	0	0	10	85	0	32	0	127	0	0	8.9251	30.3126	0	14.5711	0	0.428571	0.00012668	0.0433	0.0354662	0.00557317	0.0359014	"Bacteroidetes": "Bacteroidia": "Bacteroidales": "Prevotellaceae": Prevotella
OTU3709	0	0	0	4	1	5	0	10	0	0	0	1.42648	79.0115	2.27673	0	0.428571	0.000194733	0.0424	0.034729	0.00856707	0.0357701	Firmicutes: Clostridia: Clostridiales: Ruminococcaceae: Clostridium IV
OTU2725	2	0	0	13	0	10	0	25	56.7907	0	0	4.63605	0	4.55347	0	0.428571	0.000155335	0.04267	0.0349502	0.00683381	0.035612	Firmicutes: Clostridia: Clostridiales: Ruminococcaceae: Saccharofermentans
OTU3686	0	22	37	11	0	0	0	70	0	26.6857	33.0229	3.92281	0	0	0	0.428571	0.000149805	0.04231	0.0346553	0.00659053	0.0352764	"Bacteroidetes": "Bacteroidia": "Bacteroidales": "Prevotellaceae": Prevotella
OTU6308	0	0	0	108	1	17	0	126	0	0	0	38.5148	79.0115	7.74089	0	0.428571	0.000294913	0.03988	0.032665	0.0129744	0.0351473	"Bacteroidetes": "Bacteroidia": "Bacteroidales": "Porphyromonadaceae": Barnesiella
OTU3503	4	0	0	11	0	6	0	21	113.581	0	0	3.92281	0	2.73208	0	0.428571	0.000283069	0.03979	0.0325912	0.0124533	0.0348895	Firmicutes: Clostridia: Clostridiales: Lachnospiraceae: Butyrivibrio
OTU3494	0	16	112	0	0	4	0	132	0	19.4078	99.9611	0	0	1.82139	0	0.428571	0.000285315	0.03973	0.0325421	0.0125521	0.034879	"Bacteroidetes": "Bacteroidia": "Bacteroidales": "Prevotellaceae": Prevotella
OTU1885	1	0	0	0	1	338	0	340	28.3953	0	0	0	79.0115	153.907	0	0.428571	0.000615204	0.0266	0.0217876	0.0270653	0.0347452	Firmicutes: Clostridia: Clostridiales: Ruminococcaceae: Acetanaerobacterium
OTU5057	0	5	5	0	0	4	0	14	0	6.06493	4.46255	0	0	1.82139	0	0.428571	2.90726e-05	0.04235	0.0346881	0.00127902	0.0347117	Firmicutes: Erysipelotrichia: Erysipelotrichales: Erysipelotrichaceae: Solobacterium
OTU3546	0	9	9	0	0	5	0	23	0	10.9169	8.03259	0	0	2.27673	0	0.428571	4.99722e-05	0.04178	0.0342212	0.00219848	0.0342918	Firmicutes: Clostridia: Clostridiales: Clostridiales_Incertae Sedis XIII: Anaerovorax
OTU2566	0	7	8	0	0	15	0	30	0	8.4909	7.14008	0	0	6.8302	0	0.428571	5.28797e-05	0.04168	0.0341393	0.00232639	0.0342185	Firmicutes: Clostridia: Clostridiales: Clostridiales_Incertae Sedis IV: Mahella
OTU5111	0	40	56	0	0	45	0	141	0	48.5195	49.9806	0	0	20.4906	0	0.428571	0.000280136	0.03843	0.0314773	0.0123243	0.033804	Firmicutes: Clostridia: Clostridiales: Lachnospiraceae: Catonella
OTU4453	0	0	22	23	0	109	0	154	0	0	19.6352	8.20224	0	49.6328	0	0.428571	0.000182386	0.03931	0.0321981	0.00802388	0.0331828	Firmicutes: Clostridia: Clostridiales: Lachnospiraceae: Lachnobacterium
OTU5602	3	0	6	0	0	67	0	76	85.186	0	5.35506	0	0	30.5082	0	0.428571	0.000284983	0.0368	0.0301422	0.0125375	0.0326457	Firmicutes: Clostridia: Clostridiales: Lachnospiraceae: Lachnospiracea_incertae_sedis
OTU4980	0	6	7	0	0	37	0	50	0	7.27792	6.24757	0	0	16.8478	0	0.428571	7.1507e-05	0.03961	0.0324438	0.00314588	0.032596	Firmicutes: Erysipelotrichia: Erysipelotrichales: Erysipelotrichaceae: Solobacterium
OTU5166	0	6	7	0	0	44	0	57	0	7.27792	6.24757	0	0	20.0353	0	0.428571	7.90111e-05	0.03925	0.0321489	0.00347601	0.0323363	Firmicutes: Clostridia: Clostridiales: Clostridiales_Incertae Sedis XIII: Anaerovorax
OTU5150	0	15	21	0	0	29	0	65	0	18.1948	18.7427	0	0	13.2051	0	0.428571	0.000118049	0.03889	0.0318541	0.00519345	0.0322747	Firmicutes: Clostridia: Clostridiales: Lachnospiraceae: Lactonifactor
OTU5746	0	26	26	0	0	8	0	60	0	31.5376	23.2053	0	0	3.64277	0	0.428571	0.000137456	0.03834	0.0314036	0.00604722	0.0319805	Firmicutes: Erysipelotrichia: Erysipelotrichales: Erysipelotrichaceae: Solobacterium
OTU2233	0	0	5	0	2	195	0	202	0	0	4.46255	0	158.023	88.7926	0	0.428571	0.000591577	0.02132	0.0174628	0.0260258	0.0313415	Firmicutes: Clostridia: Clostridiales: Clostridiales_Incertae Sedis IV: Mahella
OTU7791	0	6	7	22	0	0	0	35	0	7.27792	6.24757	7.84562	0	0	0	0.428571	5.03134e-05	0.03801	0.0311333	0.00221348	0.0312119	"Proteobacteria": Deltaproteobacteria: Desulfuromonadales: Geobacteraceae: Geopsychrobacter
OTU2643	0	8	9	0	0	11	0	28	0	9.70389	8.03259	0	0	5.00881	0	0.428571	5.35486e-05	0.03718	0.0304534	0.00235581	0.0305444	Firmicutes: Clostridia: Clostridiales: Ruminococcaceae: Saccharofermentans
OTU2684	0	0	29	49	0	6	0	84	0	0	25.8828	17.4743	0	2.73208	0	0.428571	0.000108506	0.03672	0.0300767	0.00477363	0.0304531	Firmicutes: Clostridia: Clostridiales: Ruminococcaceae: Faecalibacterium
OTU2304	0	0	0	21	2	102	0	125	0	0	0	7.489	158.023	46.4454	0	0.428571	0.000499005	0.02531	0.0207309	0.0219532	0.0301946	"Bacteroidetes": "Bacteroidia": "Bacteroidales": "Prevotellaceae": Prevotella
OTU2318	0	10	18	0	0	176	0	204	0	12.1299	16.0652	0	0	80.141	0	0.428571	0.000255052	0.034	0.0278488	0.0112208	0.0300243	Firmicutes: Clostridia: Clostridiales: Ruminococcaceae: Ethanoligenens
OTU4571	0	0	0	56	3	70	0	129	0	0	0	19.9707	237.035	31.8743	0	0.428571	0.000680101	0	0	0.0299203	0.0299203	"Bacteroidetes": "Bacteroidia": "Bacteroidales": "Prevotellaceae": Prevotella
OTU5054	0	12	5	0	0	78	0	95	0	14.5558	4.46255	0	0	35.517	0	0.428571	0.000128391	0.03546	0.0290446	0.00564843	0.0295888	Firmicutes: Clostridia: Clostridiales: Ruminococcaceae: Anaerotruncus
OTU5194	0	46	73	0	0	354	0	473	0	55.7974	65.1532	0	0	161.193	0	0.428571	0.000664242	0	0	0.0292226	0.0292226	Firmicutes: Clostridia: Clostridiales: Lachnospiraceae: Lachnospiracea_incertae_sedis
OTU4861	0	0	6	5	0	84	0	95	0	0	5.35506	1.78309	0	38.2491	0	0.428571	0.000106854	0.03392	0.0277832	0.00470093	0.0281781	"Bacteroidetes": "Bacteroidia": "Bacteroidales": "Prevotellaceae": Prevotella
OTU5181	0	30	29	0	0	31	0	90	0	36.3896	25.8828	0	0	14.1157	0	0.428571	0.000179838	0.03238	0.0265219	0.0079118	0.0276768	Firmicutes: Clostridia: Clostridiales: Clostridiales_Incertae Sedis XIII: Anaerovorax
OTU2278	4	0	0	23	1	0	0	28	113.581	0	0	8.20224	79.0115	0	0	0.428571	0.000472726	0.02216	0.0181508	0.0207971	0.0276038	Firmicutes: Clostridia: Clostridiales: Gracilibacteraceae: Lutispora
OTU7254	0	0	0	4	0	10	1	15	0	0	0	1.42648	0	4.55347	142.11	0.428571	0.000348643	0.02728	0.0223445	0.0153382	0.0271024	"Bacteroidetes": "Bacteroidia": "Bacteroidales": "Prevotellaceae": Paraprevotella
OTU4930	0	6	9	0	0	9	0	24	0	7.27792	8.03259	0	0	4.09812	0	0.428571	4.56932e-05	0.0324	0.0265382	0.00201022	0.0266143	Firmicutes: Clostridia: Clostridiales: Clostridiales_Incertae Sedis XIII: Anaerovorax
OTU2569	1	0	8	0	0	14	0	23	28.3953	0	7.14008	0	0	6.37485	0	0.428571	9.86681e-05	0.03198	0.0261942	0.0043408	0.0265515	Firmicutes: Clostridia: Clostridiales: Eubacteriaceae: Pseudoramibacter
OTU2286	0	0	8	116	0	51	0	175	0	0	7.14008	41.3678	0	23.2227	0	0.428571	0.000168873	0.03103	0.0254161	0.0074294	0.0264797	Firmicutes: Clostridia: Clostridiales: Ruminococcaceae: Faecalibacterium
OTU3534	0	21	26	0	0	10	0	57	0	25.4727	23.2053	0	0	4.55347	0	0.428571	0.000125321	0.0314	0.0257192	0.00551337	0.0263035	Firmicutes: Clostridia: Clostridiales: Lachnospiraceae: Syntrophococcus
OTU3043	1	0	0	6	0	56	0	63	28.3953	0	0	2.13971	0	25.4994	0	0.428571	0.00013192	0.02996	0.0245397	0.0058037	0.0252166	Firmicutes: Clostridia: Clostridiales: Lachnospiraceae: Coprococcus
OTU3600	0	0	4	283	0	294	0	581	0	0	3.57004	100.923	0	133.872	0	0.428571	0.000561176	0	0	0.0246883	0.0246883	"Bacteroidetes": "Bacteroidia": "Bacteroidales": "Prevotellaceae": Prevotella
OTU5199	0	35	40	0	0	212	0	287	0	42.4545	35.7004	0	0	96.5335	0	0.428571	0.000411264	0.0204	0.0167093	0.0180931	0.0246284	Firmicutes: Clostridia: Clostridiales: Ruminococcaceae: Pseudoflavonifractor
OTU5097	0	87	128	0	0	39	0	254	0	105.53	114.241	0	0	17.7585	0	0.428571	0.000559209	0	0	0.0246018	0.0246018	Firmicutes: Clostridia: Clostridiales: Lachnospiraceae: Butyrivibrio
OTU5210	0	26	33	0	0	11	0	70	0	31.5376	29.4528	0	0	5.00881	0	0.428571	0.00015538	0.02753	0.0225493	0.00683579	0.0235627	Firmicutes: Clostridia: Clostridiales: Lachnospiraceae: Anaerostipes
OTU4471	0	0	0	90	1	255	0	346	0	0	0	32.0957	79.0115	116.113	0	0.428571	0.000534939	0	0	0.0235341	0.0235341	Firmicutes: Clostridia: Clostridiales: Lachnospiraceae: Robinsoniella
OTU4914	0	0	4	20	0	15	0	39	0	0	3.57004	7.13238	0	6.8302	0	0.428571	4.12765e-05	0.02847	0.0233192	0.00181592	0.0233898	Firmicutes: Clostridia: Clostridiales: Ruminococcaceae: Sporobacter
OTU7612	2	0	0	95	0	7	0	104	56.7907	0	0	33.8788	0	3.18743	0	0.428571	0.000220965	0.02561	0.0209767	0.00972111	0.0231197	Firmicutes: Clostridia: Clostridiales: Ruminococcaceae: Sporobacter
OTU1253	0	4	4	0	0	5	0	13	0	4.85195	3.57004	0	0	2.27673	0	0.428571	2.51877e-05	0.02777	0.0227459	0.00110811	0.0227729	Firmicutes: Clostridia: Clostridiales: Ruminococcaceae: Oscillibacter
OTU4486	0	0	0	39	1	16	0	56	0	0	0	13.9081	79.0115	7.28555	0	0.428571	0.00023591	0.02383	0.0195187	0.0103786	0.0221065	Firmicutes: Clostridia: Clostridiales: Lachnospiraceae: Syntrophococcus
OTU5651	0	0	5	0	1	35	0	41	0	0	4.46255	0	79.0115	15.9371	0	0.428571	0.000234041	0.0216	0.0176922	0.0102964	0.0204702	Firmicutes: Clostridia: Clostridiales: Ruminococcaceae: Hydrogenoanaerobacterium
OTU2668	0	0	28	8	0	89	0	125	0	0	24.9903	2.85295	0	40.5258	0	0.428571	0.000160959	0.02223	0.0182082	0.00708124	0.0195367	Firmicutes: Clostridia: Clostridiales: Lachnospiraceae: Lachnobacterium
OTU2370	1	0	4	0	0	7	0	12	28.3953	0	3.57004	0	0	3.18743	0	0.428571	8.27592e-05	0.02337	0.0191419	0.00364091	0.0194851	Firmicutes: Clostridia: Clostridiales: Clostridiaceae 4: Geosporobacter
OTU4928	1	7	14	0	0	0	0	22	28.3953	8.4909	12.4951	0	0	0	0	0.428571	0.000116257	0.02278	0.0186587	0.00511461	0.019347	Firmicutes: Clostridia: Clostridiales: Lachnospiraceae: Lachnospiracea_incertae_sedis
OTU591	0	0	0	22	2	38	0	62	0	0	0	7.84562	158.023	17.3032	0	0.428571	0.000431236	0	0	0.0189718	0.0189718	Firmicutes: Clostridia: Clostridiales: Lachnospiraceae: Pseudobutyrivibrio
OTU3406	0	0	0	39	2	15	0	56	0	0	0	13.9081	158.023	6.8302	0	0.428571	0.000420853	0	0	0.018515	0.018515	"Bacteroidetes": "Bacteroidia": "Bacteroidales": "Prevotellaceae": Prevotella
OTU3977	6	0	0	7	0	12	0	25	170.372	0	0	2.49633	0	5.46416	0	0.428571	0.000419843	0	0	0.0184706	0.0184706	Firmicutes: Clostridia: Clostridiales: Lachnospiraceae: Lachnospiracea_incertae_sedis
OTU1561	0	58	64	0	0	50	0	172	0	70.3532	57.1206	0	0	22.7673	0	0.428571	0.000353708	0.01098	0.00899351	0.015561	0.017973	Firmicutes: Negativicutes: Selenomonadales: Veillonellaceae: Schwartzia
OTU3381	1	0	0	125	0	43	0	169	28.3953	0	0	44.5774	0	19.5799	0	0.428571	0.000217894	0.01852	0.0151694	0.00958601	0.0179444	Firmicutes: Clostridia: Clostridiales: Lachnospiraceae: Coprococcus
OTU2084	0	0	18	0	0	19	1	38	0	0	16.0652	0	0	8.65159	142.11	0.428571	0.000392755	0	0	0.0172788	0.0172788	Firmicutes: Clostridia: Clostridiales: Ruminococcaceae: Ruminococcus
OTU6404	0	0	0	91	1	85	0	177	0	0	0	32.4523	79.0115	38.7045	0	0.428571	0.000353537	0.00391	0.00320261	0.0155535	0.0158798	"Bacteroidetes": "Bacteroidia": "Bacteroidales": "Rikenellaceae": Rikenella
OTU5116	0	60	70	0	0	11	0	141	0	72.7792	62.4757	0	0	5.00881	0	0.428571	0.000330219	0	0	0.0145276	0.0145276	Firmicutes: Clostridia: Clostridiales: Lachnospiraceae: Syntrophococcus
OTU4493	0	0	0	82	1	14	0	97	0	0	0	29.2428	79.0115	6.37485	0	0.428571	0.000269868	0	0	0.0118726	0.0118726	Firmicutes: Clostridia: Clostridiales: Lachnospiraceae: Howardella
OTU189	0	5	16	0	1	0	0	22	0	6.06493	14.2802	0	79.0115	0	0	0.428571	0.000233912	0	0	0.0102907	0.0102907	Firmicutes: Negativicutes: Selenomonadales: Acidaminococcaceae: Acidaminococcus
OTU118	0	4	8	0	0	166	0	178	0	4.85195	7.14008	0	0	75.5875	0	0.428571	0.000206186	0	0	0.00907094	0.00907094	Firmicutes: Negativicutes: Selenomonadales: Veillonellaceae: Megasphaera
OTU4982	0	4	4	0	0	168	0	176	0	4.85195	3.57004	0	0	76.4982	0	0.428571	0.000199925	0	0	0.0087955	0.0087955	"Bacteroidetes": "Bacteroidia": "Bacteroidales": "Prevotellaceae": Prevotella
OTU4779	0	37	40	6	0	0	0	83	0	44.8805	35.7004	2.13971	0	0	0	0.428571	0.000194747	0	0	0.00856768	0.00856768	Firmicutes: Clostridia: Clostridiales: Lachnospiraceae: Clostridium XlVa
OTU4971	0	8	12	0	0	105	0	125	0	9.70389	10.7101	0	0	47.8114	0	0.428571	0.000160621	0	0	0.00706635	0.00706635	Firmicutes: Clostridia: Clostridiales: Ruminococcaceae: Ruminococcus
OTU123	0	5	9	0	0	62	0	76	0	6.06493	8.03259	0	0	28.2315	0	0.428571	9.9654e-05	0	0	0.00438417	0.00438417	Firmicutes: Negativicutes: Selenomonadales: Acidaminococcaceae: Acidaminococcus
OTU3722	0	15	14	11	0	0	0	40	0	18.1948	12.4951	3.92281	0	0	0	0.428571	8.14878e-05	0	0	0.00358497	0.00358497	Firmicutes: Clostridia: Clostridiales: Ruminococcaceae: Butyricicoccus
OTU2524	0	15	0	18	0	11	0	44	0	18.1948	0	6.41914	0	5.00881	0	0.428571	6.974e-05	0	0	0.00306814	0.00306814	Firmicutes: Clostridia: Clostridiales: Ruminococcaceae: Ruminococcus
OTU4923	0	4	10	0	0	17	0	31	0	4.85195	8.9251	0	0	7.74089	0	0.428571	5.0659e-05	0	0	0.00222869	0.00222869	Firmicutes: Clostridia: Clostridiales: Ruminococcaceae: Ruminococcus
OTU5416	0	0	0	0	0	63	58	121	0	0	0	0	0	28.6868	8242.36	0.285714	0.0194723	0.02966	0.024294	0.856663	0.857007	"Bacteroidetes": "Bacteroidia": "Bacteroidales": "Rikenellaceae": Rikenella
OTU397	1	0	0	53	0	0	0	54	28.3953	0	0	18.9008	0	0	0	0.285714	0.000111348	1.03353	0.846545	0.00489864	0.846559	"Chlamydiae": Chlamydiae: Chlamydiales: Parachlamydiaceae: Parachlamydia
OTU8964	0	0	0	15	1	0	0	16	0	0	0	5.34928	79.0115	0	0	0.285714	0.000198608	0.99918	0.81841	0.00873756	0.818456	Firmicutes: Clostridia: Clostridiales: Peptococcaceae 1: Peptococcus
OTU77	0	0	0	0	1	136	0	137	0	0	0	0	79.0115	61.9271	0	0.285714	0.000331808	0.65825	0.53916	0.0145975	0.539358	"Tenericutes": Mollicutes: Anaeroplasmatales: Anaeroplasmataceae: Asteroleplasma
OTU2261	0	0	0	61	3	0	0	64	0	0	0	21.7538	237.035	0	0	0.285714	0.000609258	0.56716	0.46455	0.0268037	0.465323	"Bacteroidetes": "Sphingobacteria": "Sphingobacteriales": "Flammeovirgaceae": Perexilibacter
OTU561	0	0	0	18	0	9758	0	9776	0	0	0	6.41914	0	4443.27	0	0.285714	0.0104758	0	0	0.460871	0.460871	Firmicutes: Erysipelotrichia: Erysipelotrichales: Erysipelotrichaceae: Erysipelotrichaceae_incertae_sedis
OTU2616	0	0	5	0	0	18	0	23	0	0	4.46255	0	0	8.19624	0	0.285714	2.98022e-05	0.55228	0.452362	0.00131112	0.452364	Firmicutes: Clostridia: Clostridiales: Incertae Sedis IV: Caldicoprobacter
OTU6123	0	0	0	0	1	9	0	10	0	0	0	0	79.0115	4.09812	0	0.285714	0.000195663	0.52654	0.431279	0.00860797	0.431365	"Bacteroidetes": "Bacteroidia": "Bacteroidales": "Prevotellaceae": Hallella
OTU9089	0	0	0	20	0	12	0	32	0	0	0	7.13238	0	5.46416	0	0.285714	2.96557e-05	0.49959	0.409205	0.00130467	0.409207	"Proteobacteria": Alphaproteobacteria: Kiloniellales: Kiloniellaceae: Kiloniella
OTU1892	137	0	0	0	0	116	0	253	3890.16	0	0	0	0	52.8202	0	0.285714	0.00928285	0.02157	0.0176676	0.408389	0.408771	Firmicutes: Clostridia: Clostridiales: Ruminococcaceae: Ethanoligenens
OTU3565	0	0	0	202	0	48	0	250	0	0	0	72.037	0	21.8566	0	0.285714	0.000221051	0.41933	0.343465	0.00972491	0.343603	"Bacteroidetes": "Bacteroidia": "Bacteroidales": "Bacteroidales"_incertae_sedis: Phocaeicola
OTU2716	1	0	0	4	0	0	0	5	28.3953	0	0	1.42648	0	0	0	0.285714	7.02086e-05	0.41874	0.342982	0.00308876	0.342996	Firmicutes: Clostridia: Clostridiales: Clostridiales_Incertae Sedis XII: Acidaminobacter
OTU1651	0	0	0	7	0	5	0	12	0	0	0	2.49633	0	2.27673	0	0.285714	1.12371e-05	0.40715	0.333489	0.000494364	0.333489	Firmicutes: Clostridia: Clostridiales: Gracilibacteraceae: Lutispora
OTU3836	0	0	0	4	1	0	0	5	0	0	0	1.42648	79.0115	0	0	0.285714	0.000189373	0.40573	0.332326	0.00833126	0.33243	"Bacteroidetes": "Bacteroidia": "Bacteroidales": "Rikenellaceae": Rikenella
OTU3521	0	0	0	5	0	15	0	20	0	0	0	1.78309	0	6.8302	0	0.285714	2.0278e-05	0.38167	0.312619	0.00089211	0.31262	"Bacteroidetes": "Bacteroidia": "Bacteroidales": Bacteroidaceae: Anaerorhabdus
OTU7885	0	0	0	5	0	4	0	9	0	0	0	1.78309	0	1.82139	0	0.285714	8.48592e-06	0.37027	0.303281	0.000373329	0.303281	Firmicutes: Clostridia: Clostridiales: Lachnospiraceae: Cellulosilyticum
OTU1600	0	13	13	0	0	0	0	26	0	15.7688	11.6026	0	0	0	0	0.285714	6.44398e-05	0.35643	0.291945	0.00283496	0.291959	Firmicutes: Clostridia: Clostridiales: Ruminococcaceae: Ruminococcus
OTU7899	0	5	5	0	0	0	0	10	0	6.06493	4.46255	0	0	0	0	0.285714	2.47845e-05	0.35242	0.288661	0.00109037	0.288663	"Bacteroidetes": "Bacteroidia": "Bacteroidales": "Porphyromonadaceae": Paludibacter
OTU8698	97	0	0	59	0	0	0	156	2754.35	0	0	21.0405	0	0	0	0.285714	0.00653402	0	0	0.287457	0.287457	"Proteobacteria": Gammaproteobacteria: Pseudomonadales: Moraxellaceae: Psychrobacter
OTU2257	1	0	0	0	1	0	0	2	28.3953	0	0	0	79.0115	0	0	0.285714	0.000252865	0.34868	0.285597	0.0111245	0.285814	Firmicutes: Clostridia: Clostridiales: Ruminococcaceae: Oscillibacter
OTU552	0	0	0	0	1	4	0	5	0	0	0	0	79.0115	1.82139	0	0.285714	0.000190303	0.34318	0.281092	0.00837216	0.281217	"Proteobacteria": Deltaproteobacteria: Desulfovibrionales: Desulfovibrionaceae: Bilophila
OTU5498	0	1068	1534	0	0	0	0	2602	0	1295.47	1369.11	0	0	0	0	0.285714	0.00627314	0.05575	0.0456638	0.27598	0.279733	Firmicutes: Clostridia: Clostridiales: Ruminococcaceae: Anaerotruncus
OTU487	0	0	0	11	0	5	0	16	0	0	0	3.92281	0	2.27673	0	0.285714	1.45954e-05	0.32628	0.26725	0.000642109	0.267251	Firmicutes: Erysipelotrichia: Erysipelotrichales: Erysipelotrichaceae: Catenibacterium
OTU7452	0	0	0	119	0	153	0	272	0	0	0	42.4377	0	69.668	0	0.285714	0.000263927	0.32461	0.265882	0.0116112	0.266135	"Bacteroidetes": "Bacteroidia": "Bacteroidales": "Prevotellaceae": Paraprevotella
OTU7466	0	0	0	55	0	68	0	123	0	0	0	19.614	0	30.9636	0	0.285714	0.000119073	0.32461	0.265882	0.00523851	0.265934	"Bacteroidetes": "Bacteroidia": "Bacteroidales": "Prevotellaceae": Paraprevotella
OTU2528	0	0	0	5	0	4	0	9	0	0	0	1.78309	0	1.82139	0	0.285714	8.48592e-06	0.32421	0.265554	0.000373329	0.265555	Firmicutes: Clostridia: Clostridiales: Ruminococcaceae: Pseudoflavonifractor
OTU7927	0	0	0	4	1	0	0	5	0	0	0	1.42648	79.0115	0	0	0.285714	0.000189373	0.32353	0.264997	0.00833126	0.265128	"Bacteroidetes": "Bacteroidia": "Bacteroidales": "Porphyromonadaceae": Tannerella
OTU2546	0	0	0	31	0	6	0	37	0	0	0	11.0552	0	2.73208	0	0.285714	3.2459e-05	0.31304	0.256405	0.001428	0.256409	Firmicutes: Clostridia: Clostridiales: Ruminococcaceae: Acetanaerobacterium
OTU4668	0	0	0	11	0	4	0	15	0	0	0	3.92281	0	1.82139	0	0.285714	1.35234e-05	0.29687	0.243161	0.000594947	0.243161	Firmicutes: Clostridia: Clostridiales: Lachnospiraceae: Lachnospiracea_incertae_sedis
OTU2475	2	0	0	0	0	7	0	9	56.7907	0	0	0	0	3.18743	0	0.285714	0.000141205	0.28312	0.231898	0.00621215	0.231981	Firmicutes: Clostridia: Clostridiales: Ruminococcaceae: Papillibacter
OTU642	0	5	6	0	0	0	0	11	0	6.06493	5.35506	0	0	0	0	0.285714	2.68858e-05	0.27348	0.224002	0.00118281	0.224005	Firmicutes: Negativicutes: Selenomonadales: Acidaminococcaceae: Acidaminococcus
OTU6439	0	0	0	557	1	0	0	558	0	0	0	198.637	79.0115	0	0	0.285714	0.000653659	0.26815	0.219637	0.0287571	0.221511	"Bacteroidetes": "Bacteroidia": "Bacteroidales": "Prevotellaceae": Xylanibacter
OTU1628	0	0	0	21	0	9	0	30	0	0	0	7.489	0	4.09812	0	0.285714	2.72792e-05	0.26717	0.218834	0.00120012	0.218837	"Tenericutes": Mollicutes: Anaeroplasmatales: Anaeroplasmataceae: Anaeroplasma
OTU2665	0	4	8	0	0	0	0	12	0	4.85195	7.14008	0	0	0	0	0.285714	2.82325e-05	0.26523	0.217245	0.00124206	0.217248	"Actinobacteria": Actinobacteria: Coriobacteridae: Coriobacteriales: "Coriobacterineae"
OTU3598	0	0	0	165	0	9	0	174	0	0	0	58.8421	0	4.09812	0	0.285714	0.000148178	0.26238	0.214911	0.00651895	0.215009	"Bacteroidetes": "Bacteroidia": "Bacteroidales": "Prevotellaceae": Prevotella
OTU5878	0	0	0	195	0	513	0	708	0	0	0	69.5407	0	233.593	0	0.285714	0.000713658	0.25687	0.210397	0.0313966	0.212727	SR1: SR1_genera_incertae_sedis:::
OTU639	0	0	0	5	0	0	1	6	0	0	0	1.78309	0	0	142.11	0.285714	0.000338763	0.25669	0.21025	0.0149035	0.210778	"Bacteroidetes": "Bacteroidia": "Bacteroidales": "Rikenellaceae": Rikenella
OTU2482	0	0	0	0	1	13	0	14	0	0	0	0	79.0115	5.91951	0	0.285714	0.000199951	0.24916	0.204082	0.00879662	0.204272	Firmicutes: Clostridia: Clostridiales: Clostridiaceae 1: Anaerosporobacter
OTU6747	0	11	12	0	0	0	0	23	0	13.3429	10.7101	0	0	0	0	0.285714	5.66272e-05	0.24786	0.203017	0.00249125	0.203033	Firmicutes: Clostridia: Clostridiales: Lachnospiraceae: Acetitomaculum
OTU6516	0	0	0	17	0	7	0	24	0	0	0	6.06252	0	3.18743	0	0.285714	2.17769e-05	0.24683	0.202174	0.000958051	0.202176	"Bacteroidetes": "Bacteroidia": "Bacteroidales": "Prevotellaceae": Hallella
OTU6877	0	117	132	0	0	0	0	249	0	141.919	117.811	0	0	0	0	0.285714	0.000611476	0.24454	0.200298	0.0269013	0.202097	Firmicutes: Clostridia: Clostridiales: Lachnospiraceae: Oribacterium
OTU820	0	0	0	210	0	446	0	656	0	0	0	74.89	0	203.085	0	0.285714	0.000654427	0.24388	0.199758	0.0287908	0.201822	Firmicutes: Erysipelotrichia: Erysipelotrichales: Erysipelotrichaceae: Catenibacterium
OTU302	0	0	0	33	0	422	0	455	0	0	0	11.7684	0	192.156	0	0.285714	0.000480094	0.245	0.200675	0.0211212	0.201783	"Tenericutes": Mollicutes: Anaeroplasmatales: Anaeroplasmataceae: Asteroleplasma
OTU5629	1	0	0	0	1	0	0	2	28.3953	0	0	0	79.0115	0	0	0.285714	0.000252865	0.24443	0.200208	0.0111245	0.200517	Firmicutes: Clostridia: Clostridiales: Lachnospiraceae: Syntrophococcus
OTU7718	0	0	0	86	0	203	0	289	0	0	0	30.6692	0	92.4354	0	0.285714	0.000289822	0.24365	0.199569	0.0127504	0.199976	SR1: SR1_genera_incertae_sedis:::
OTU5153	0	24	32	0	0	0	0	56	0	29.1117	28.5603	0	0	0	0	0.285714	0.000135775	0.23944	0.196121	0.0059733	0.196212	"Bacteroidetes": "Bacteroidia": "Bacteroidales": "Prevotellaceae": Prevotella
OTU7861	0	5	7	0	0	0	0	12	0	6.06493	6.24757	0	0	0	0	0.285714	2.8987e-05	0.23934	0.196039	0.00127525	0.196043	"Proteobacteria": Deltaproteobacteria: Myxococcales: Sorangiineae: Phaselicystidaceae
OTU6403	0	0	0	60	0	304	0	364	0	0	0	21.3971	0	138.425	0	0.285714	0.000376265	0.23498	0.192468	0.0165534	0.193178	"Bacteroidetes": "Bacteroidia": "Bacteroidales": "Prevotellaceae": Prevotella
OTU7454	0	0	0	7	0	71	0	78	0	0	0	2.49633	0	32.3296	0	0.285714	8.19897e-05	0.23499	0.192476	0.00360705	0.19251	"Bacteroidetes": "Bacteroidia": "Bacteroidales": "Prevotellaceae": Paraprevotella
OTU8694	0	4	5	0	0	0	0	9	0	4.85195	4.46255	0	0	0	0	0.285714	2.19288e-05	0.23184	0.189896	0.000964736	0.189898	Firmicutes: Bacilli: Bacillales: Thermoactinomycetaceae 1: Desmospora
OTU1652	1	0	0	5	0	0	0	6	28.3953	0	0	1.78309	0	0	0	0.285714	7.10482e-05	0.23142	0.189552	0.00312569	0.189578	Firmicutes: Clostridia: Clostridiales: Ruminococcaceae: Papillibacter
OTU1687	0	0	0	0	0	742	7	749	0	0	0	0	0	337.867	994.768	0.285714	0.00313738	0.1505	0.123272	0.138026	0.18506	"Bacteroidetes": "Bacteroidia": "Bacteroidales": "Prevotellaceae": Hallella
OTU4823	0	0	0	17	0	16	0	33	0	0	0	6.06252	0	7.28555	0	0.285714	3.1425e-05	0.22311	0.182745	0.00138251	0.18275	"Bacteroidetes": "Bacteroidia": "Bacteroidales": "Rikenellaceae": Rikenella
OTU2879	0	5	7	0	0	0	0	12	0	6.06493	6.24757	0	0	0	0	0.285714	2.8987e-05	0.22143	0.181369	0.00127525	0.181374	Firmicutes: Clostridia: Clostridiales: Lachnospiraceae: Catonella
OTU1329	0	0	0	19	1	0	0	20	0	0	0	6.77576	79.0115	0	0	0.285714	0.000201967	0.21906	0.179428	0.0088853	0.179648	Firmicutes: Clostridia: Clostridiales: Eubacteriaceae: Anaerofustis
OTU1441	0	0	0	4	0	116	0	120	0	0	0	1.42648	0	52.8202	0	0.285714	0.000127711	0.21699	0.177732	0.00561853	0.177821	Firmicutes: Clostridia: Thermoanaerobacterales: Thermoanaerobacteraceae: Gelria
OTU3531	0	0	0	28	0	5	0	33	0	0	0	9.98533	0	2.27673	0	0.285714	2.88682e-05	0.21545	0.176471	0.00127003	0.176476	"Bacteroidetes": "Bacteroidia": "Bacteroidales": "Rikenellaceae": Rikenella
OTU2664	0	5	5	0	0	0	0	10	0	6.06493	4.46255	0	0	0	0	0.285714	2.47845e-05	0.21076	0.17263	0.00109037	0.172633	"Spirochaetes": Spirochaetes: Spirochaetales: Spirochaetaceae: Treponema
OTU5195	0	39	42	0	0	0	0	81	0	47.3065	37.4854	0	0	0	0	0.285714	0.000199623	0.20927	0.171409	0.00878221	0.171634	Firmicutes: Clostridia: Clostridiales: Eubacteriaceae: Eubacterium
OTU8099	0	0	0	21	0	12	0	33	0	0	0	7.489	0	5.46416	0	0.285714	3.04952e-05	0.20905	0.171229	0.00134161	0.171234	"Bacteroidetes": "Bacteroidia": "Bacteroidales": "Prevotellaceae": Hallella
OTU2800	1	0	0	9	0	0	0	10	28.3953	0	0	3.20957	0	0	0	0.285714	7.44065e-05	0.20787	0.170262	0.00327344	0.170294	Firmicutes: Clostridia: Clostridiales: Lachnospiraceae: Marvinbryantia
OTU2597	0	0	0	0	1	24	0	25	0	0	0	0	79.0115	10.9283	0	0.285714	0.000211743	0.20675	0.169345	0.0093154	0.169601	"Bacteroidetes": "Bacteroidia": "Bacteroidales": "Prevotellaceae": Prevotella
OTU1977	0	0	0	69	0	0	1	70	0	0	0	24.6067	0	0	142.11	0.285714	0.000392496	0.20591	0.168657	0.0172674	0.169539	"Bacteroidetes": "Bacteroidia": "Bacteroidales": "Prevotellaceae": Prevotella
OTU1330	1	0	0	0	1	0	0	2	28.3953	0	0	0	79.0115	0	0	0.285714	0.000252865	0.20612	0.168829	0.0111245	0.169195	Firmicutes: Clostridia: Clostridiales: Ruminococcaceae: Papillibacter
OTU9150	0	0	0	7	0	31	0	38	0	0	0	2.49633	0	14.1157	0	0.285714	3.91093e-05	0.2061	0.168813	0.00172057	0.168821	"Synergistetes": Synergistia: Synergistales: Synergistaceae: Pyramidobacter
OTU8881	0	0	8	0	0	6	0	14	0	0	7.14008	0	0	2.73208	0	0.285714	2.32417e-05	0.2061	0.168813	0.0010225	0.168816	"Synergistetes": Synergistia: Synergistales: Synergistaceae: Jonquetella
OTU2594	0	0	0	22	0	17	0	39	0	0	0	7.84562	0	7.74089	0	0.285714	3.66949e-05	0.20346	0.16665	0.00161435	0.166658	"Bacteroidetes": "Sphingobacteria": "Sphingobacteriales": "Flammeovirgaceae": Cesiribacter
OTU4664	0	0	0	8	0	10	0	18	0	0	0	2.85295	0	4.55347	0	0.285714	1.74367e-05	0.20314	0.166388	0.00076711	0.16639	"Bacteroidetes": "Bacteroidetes"_incertae_sedis: Prolixibacter::
OTU1401	0	0	0	15	4	0	0	19	0	0	0	5.34928	316.046	0	0	0.285714	0.000756652	0.19765	0.161891	0.0332881	0.165278	"Bacteroidetes": "Bacteroidia": "Bacteroidales": "Prevotellaceae": Paraprevotella
OTU1705	0	0	0	108	0	79	0	187	0	0	0	38.5148	0	35.9724	0	0.285714	0.000175363	0.19987	0.16371	0.00771492	0.163891	"Bacteroidetes": "Bacteroidia": "Bacteroidales": "Prevotellaceae": Hallella
OTU6120	0	0	0	7	0	8	0	15	0	0	0	2.49633	0	3.64277	0	0.285714	1.44531e-05	0.19987	0.16371	0.00063585	0.163711	"Bacteroidetes": "Bacteroidia": "Bacteroidales": "Prevotellaceae": Paraprevotella
OTU6064	0	0	0	5	0	14	0	19	0	0	0	1.78309	0	6.37485	0	0.285714	1.9206e-05	0.1991	0.163079	0.000844948	0.163081	Firmicutes: Clostridia: Clostridiales: Eubacteriaceae: Anaerofustis
OTU5250	2	0	0	0	0	22	0	24	56.7907	0	0	0	0	10.0176	0	0.285714	0.000157285	0.19729	0.161597	0.00691958	0.161745	Firmicutes: Clostridia: Clostridiales: Lachnospiraceae: Syntrophococcus
OTU6865	0	0	0	0	1	36	0	37	0	0	0	0	79.0115	16.3925	0	0.285714	0.000224607	0.19573	0.160319	0.00988134	0.160623	"Bacteroidetes": "Bacteroidia": "Bacteroidales": "Porphyromonadaceae": Petrimonas
OTU6645	5	0	0	62	0	0	0	67	141.977	0	0	22.1104	0	0	0	0.285714	0.000386305	0.1923	0.157509	0.0169951	0.158424	"Bacteroidetes": "Sphingobacteria": "Sphingobacteriales": Cytophagaceae: Meniscus
OTU2880	0	6	7	0	0	0	0	13	0	7.27792	6.24757	0	0	0	0	0.285714	3.18427e-05	0.19319	0.158238	0.00140088	0.158245	Firmicutes: Clostridia: Clostridiales: Ruminococcaceae: Oscillibacter
OTU880	1	0	0	0	0	0	1	2	28.3953	0	0	0	0	0	142.11	0.285714	0.000401415	0.19122	0.156625	0.0176598	0.157617	"Bacteroidetes": "Bacteroidia": "Bacteroidales": Bacteroidaceae: Anaerorhabdus
OTU4531	0	0	0	47	0	117	0	164	0	0	0	16.7611	0	53.2756	0	0.285714	0.000164885	0.19018	0.155773	0.00725395	0.155942	"Bacteroidetes": "Bacteroidia": "Bacteroidales": "Porphyromonadaceae": Tannerella
OTU5132	0	348	378	0	0	0	0	726	0	422.119	337.369	0	0	0	0	0.285714	0.00178804	0.16227	0.132912	0.078663	0.154446	Firmicutes: Clostridia: Clostridiales: Lachnospiraceae: Butyrivibrio
OTU2688	0	27	34	0	0	0	0	61	0	32.7506	30.3453	0	0	0	0	0.285714	0.000148545	0.18665	0.152882	0.00653508	0.153021	Firmicutes: Clostridia: Clostridiales: Lachnospiraceae: Acetitomaculum
OTU5587	4	0	0	0	1	0	0	5	113.581	0	0	0	79.0115	0	0	0.285714	0.000453416	0.18486	0.151415	0.0199476	0.152724	"Bacteroidetes": "Bacteroidia": "Bacteroidales": "Porphyromonadaceae": Petrimonas
OTU6096	0	0	0	80	0	169	0	249	0	0	0	28.5295	0	76.9536	0	0.285714	0.000248336	0.18417	0.15085	0.0109253	0.151245	"Bacteroidetes": "Bacteroidia": "Bacteroidales": "Prevotellaceae": Hallella
OTU7856	0	0	0	0	1	17	0	18	0	0	0	0	79.0115	7.74089	0	0.285714	0.000204239	0.18431	0.150965	0.00898527	0.151232	"Bacteroidetes": "Bacteroidia": "Bacteroidales": "Porphyromonadaceae": Paludibacter
OTU6485	4	0	0	0	1	0	0	5	113.581	0	0	0	79.0115	0	0	0.285714	0.000453416	0.18272	0.149663	0.0199476	0.150986	"Bacteroidetes": "Bacteroidia": "Bacteroidales": "Prevotellaceae": Paraprevotella
OTU1527	0	11	18	0	0	0	0	29	0	13.3429	16.0652	0	0	0	0	0.285714	6.92345e-05	0.18405	0.150752	0.0030459	0.150783	Firmicutes: Clostridia: Clostridiales: Lachnospiraceae: Catonella
OTU5836	0	0	0	17	0	18	0	35	0	0	0	6.06252	0	8.19624	0	0.285714	3.3569e-05	0.18407	0.150768	0.00147683	0.150776	SR1: SR1_genera_incertae_sedis:::
OTU51	0	9	16	0	0	0	0	25	0	10.9169	14.2802	0	0	0	0	0.285714	5.93206e-05	0.18339	0.150211	0.00260975	0.150234	Firmicutes: Negativicutes: Selenomonadales: Veillonellaceae: Schwartzia
OTU5918	0	0	0	86	0	57	0	143	0	0	0	30.6692	0	25.9548	0	0.285714	0.000133308	0.18324	0.150088	0.00586475	0.150203	"Bacteroidetes": "Bacteroidia": "Bacteroidales": "Prevotellaceae": Paraprevotella
OTU5205	0	15	17	0	0	0	0	32	0	18.1948	15.1727	0	0	0	0	0.285714	7.8556e-05	0.18317	0.150031	0.00345599	0.150071	Firmicutes: Clostridia: Clostridiales: Lachnospiraceae: Butyrivibrio
OTU3030	0	0	0	10	0	8	0	18	0	0	0	3.56619	0	3.64277	0	0.285714	1.69718e-05	0.17886	0.146501	0.000746659	0.146503	"Bacteroidetes": "Bacteroidia": "Bacteroidales": "Prevotellaceae": Paraprevotella
OTU6483	0	0	0	62	2	0	0	64	0	0	0	22.1104	158.023	0	0	0.285714	0.000424083	0.17727	0.145199	0.0186571	0.146392	"Bacteroidetes": "Bacteroidia": "Bacteroidales": "Prevotellaceae": Paraprevotella
OTU1929	0	0	0	0	2	0	1	3	0	0	0	0	158.023	0	142.11	0.285714	0.000706594	0.17464	0.143044	0.0310859	0.146383	Firmicutes: Clostridia: Clostridiales: Ruminococcaceae: Oscillibacter
OTU3962	0	0	0	5	1	0	0	6	0	0	0	1.78309	79.0115	0	0	0.285714	0.000190212	0.17834	0.146075	0.0083682	0.146314	"Bacteroidetes": "Bacteroidia": "Bacteroidales": "Prevotellaceae": Prevotella
OTU1340	0	0	0	71	0	51	0	122	0	0	0	25.3199	0	23.2227	0	0.285714	0.000114282	0.17834	0.146075	0.00502774	0.146161	"Bacteroidetes": "Bacteroidia": "Bacteroidales": "Prevotellaceae": Prevotella
OTU5118	0	30	36	0	0	0	0	66	0	36.3896	32.1304	0	0	0	0	0.285714	0.000161315	0.17615	0.144281	0.00709686	0.144456	Firmicutes: Clostridia: Clostridiales: Lachnospiraceae: Roseburia
OTU5747	0	0	39	0	0	29	0	68	0	0	34.8079	0	0	13.2051	0	0.285714	0.000113035	0.17232	0.141144	0.00497288	0.141232	Firmicutes: Erysipelotrichia: Erysipelotrichales: Erysipelotrichaceae: Solobacterium
OTU2943	3	0	0	7	0	0	0	10	85.186	0	0	2.49633	0	0	0	0.285714	0.000206428	0.17198	0.140866	0.00908158	0.141158	Firmicutes: Clostridia: Clostridiales: Ruminococcaceae: Clostridium IV
OTU2496	0	0	0	4	0	5	0	9	0	0	0	1.42648	0	2.27673	0	0.285714	8.71836e-06	0.17074	0.13985	0.000383555	0.13985	Firmicutes: Clostridia: Clostridiales: Ruminococcaceae: Oscillibacter
OTU5051	0	4	5	0	0	0	0	9	0	4.85195	4.46255	0	0	0	0	0.285714	2.19288e-05	0.17023	0.139432	0.000964736	0.139436	Firmicutes: Clostridia: Clostridiales: Ruminococcaceae: Butyricicoccus
OTU2707	0	4	4	0	0	0	0	8	0	4.85195	3.57004	0	0	0	0	0.285714	1.98276e-05	0.16977	0.139055	0.000872296	0.139058	Firmicutes: Clostridia: Clostridiales: Lachnospiraceae: Catonella
OTU5742	0	17	24	0	0	0	0	41	0	20.6208	21.4202	0	0	0	0	0.285714	9.89759e-05	0.16856	0.138064	0.00435434	0.138133	"Bacteroidetes": "Bacteroidia": "Bacteroidales": Bacteroidaceae: Anaerorhabdus
OTU4938	0	11	14	0	0	0	0	25	0	13.3429	12.4951	0	0	0	0	0.285714	6.08296e-05	0.16806	0.137655	0.00267614	0.137681	Firmicutes: Clostridia: Clostridiales: Ruminococcaceae: Anaerotruncus
OTU7213	0	0	0	31	0	11	0	42	0	0	0	11.0552	0	5.00881	0	0.285714	3.7819e-05	0.16663	0.136484	0.00166381	0.136494	"Bacteroidetes": "Bacteroidia": "Bacteroidales": "Porphyromonadaceae": Butyricimonas
OTU4726	0	0	0	6	0	8	0	14	0	0	0	2.13971	0	3.64277	0	0.285714	1.36135e-05	0.16596	0.135935	0.000598913	0.135936	Firmicutes: Clostridia: Clostridiales: Lachnospiraceae: Lachnospiracea_incertae_sedis
OTU1299	0	0	0	4	0	7	0	11	0	0	0	1.42648	0	3.18743	0	0.285714	1.08624e-05	0.16591	0.135894	0.000477879	0.135895	Firmicutes: Erysipelotrichia: Erysipelotrichales: Erysipelotrichaceae: Turicibacter
OTU4973	0	9	13	0	0	0	0	22	0	10.9169	11.6026	0	0	0	0	0.285714	5.3017e-05	0.16457	0.134796	0.00233243	0.134816	Firmicutes: Clostridia: Clostridiales: Clostridiaceae 1: Anaerosporobacter
OTU6175	0	0	0	0	3	26	0	29	0	0	0	0	237.035	11.839	0	0.285714	0.000585916	0.1606	0.131544	0.0257768	0.134046	"Bacteroidetes": "Bacteroidia": "Bacteroidales": "Prevotellaceae": Hallella
OTU4979	0	6	6	0	0	0	0	12	0	7.27792	5.35506	0	0	0	0	0.285714	2.97414e-05	0.16344	0.133871	0.00130844	0.133877	Firmicutes: Clostridia: Clostridiales: Clostridiales_Incertae Sedis XIII: Anaerovorax
OTU2260	0	0	0	79	2	0	0	81	0	0	0	28.1729	158.023	0	0	0.285714	0.000438356	0.1606	0.131544	0.019285	0.132951	"Bacteroidetes": "Bacteroidia": "Bacteroidales": "Prevotellaceae": Hallella
OTU5045	0	4	14	0	0	0	0	18	0	4.85195	12.4951	0	0	0	0	0.285714	4.08397e-05	0.16183	0.132552	0.0017967	0.132564	Firmicutes: Erysipelotrichia: Erysipelotrichales: Erysipelotrichaceae: Solobacterium
OTU5160	0	6	7	0	0	0	0	13	0	7.27792	6.24757	0	0	0	0	0.285714	3.18427e-05	0.16096	0.131839	0.00140088	0.131847	"Bacteroidetes": "Bacteroidia": "Bacteroidales": "Prevotellaceae": Prevotella
OTU6633	0	0	0	13	0	17	0	30	0	0	0	4.63605	0	7.74089	0	0.285714	2.91387e-05	0.16058	0.131528	0.00128192	0.131534	"Bacteroidetes": "Bacteroidia": "Bacteroidales": "Prevotellaceae": Prevotella
OTU1456	0	0	0	7	0	78	0	85	0	0	0	2.49633	0	35.517	0	0.285714	8.94938e-05	0.16021	0.131225	0.00393718	0.131284	"Tenericutes": Mollicutes: Anaeroplasmatales: Anaeroplasmataceae: Anaeroplasma
OTU5198	0	18	24	0	0	0	0	42	0	21.8338	21.4202	0	0	0	0	0.285714	0.000101832	0.15958	0.130709	0.00447997	0.130786	Firmicutes: Clostridia: Clostridiales: Lachnospiraceae: Oribacterium
OTU5772	0	20	25	0	0	0	0	45	0	24.2597	22.3127	0	0	0	0	0.285714	0.000109644	0.15881	0.130078	0.00482368	0.130168	Firmicutes: Erysipelotrichia: Erysipelotrichales: Erysipelotrichaceae: Solobacterium
OTU1310	0	7	17	0	0	0	0	24	0	8.4909	15.1727	0	0	0	0	0.285714	5.57105e-05	0.15872	0.130005	0.00245092	0.130028	Firmicutes: Erysipelotrichia: Erysipelotrichales: Erysipelotrichaceae: Erysipelotrichaceae_incertae_sedis
OTU6888	0	5	5	0	0	0	0	10	0	6.06493	4.46255	0	0	0	0	0.285714	2.47845e-05	0.15873	0.130013	0.00109037	0.130017	Firmicutes: Clostridia: Clostridiales: Lachnospiraceae: Anaerostipes
OTU7919	0	0	0	4	0	23	0	27	0	0	0	1.42648	0	10.473	0	0.285714	2.80145e-05	0.1571	0.128678	0.00123247	0.128684	"Bacteroidetes": "Bacteroidia": "Bacteroidales": "Prevotellaceae": Paraprevotella
OTU252	0	0	0	0	1	83	0	84	0	0	0	0	79.0115	37.7938	0	0.285714	0.000274991	0.1564	0.128104	0.012098	0.128674	Firmicutes: Clostridia: Clostridiales: Clostridiales_Incertae Sedis IV: Mahella
OTU3875	8	0	0	5	0	0	0	13	227.163	0	0	1.78309	0	0	0	0.285714	0.000539001	0.15397	0.126114	0.0237128	0.128324	Firmicutes: Clostridia: Clostridiales: Ruminococcaceae: Oscillibacter
OTU2936	0	0	0	9	0	8	0	17	0	0	0	3.20957	0	3.64277	0	0.285714	1.61323e-05	0.1558	0.127613	0.000709722	0.127615	Firmicutes: Erysipelotrichia: Erysipelotrichales: Erysipelotrichaceae: Solobacterium
OTU2505	0	0	0	4	0	5	0	9	0	0	0	1.42648	0	2.27673	0	0.285714	8.71836e-06	0.15455	0.126589	0.000383555	0.12659	Firmicutes: Clostridia: Clostridiales: Ruminococcaceae: Sporobacter
OTU3292	0	0	0	17	0	12	0	29	0	0	0	6.06252	0	5.46416	0	0.285714	2.71369e-05	0.15199	0.124492	0.00119386	0.124498	Firmicutes: Clostridia: Clostridiales: Clostridiales_Incertae Sedis III: Tepidanaerobacter
OTU5197	0	34	42	0	0	0	0	76	0	41.2415	37.4854	0	0	0	0	0.285714	0.000185345	0.15058	0.123337	0.00815404	0.123607	"Bacteroidetes": "Bacteroidia": "Bacteroidales": "Prevotellaceae": Prevotella
OTU2939	0	0	0	5	0	0	1	6	0	0	0	1.78309	0	0	142.11	0.285714	0.000338763	0.1495	0.122453	0.0149035	0.123356	Firmicutes: Clostridia: Clostridiales: Ruminococcaceae: Clostridium IV
OTU4594	0	0	0	22	0	0	2	24	0	0	0	7.84562	0	0	284.219	0.285714	0.0006876	0.14569	0.119332	0.0302503	0.123106	Firmicutes: Clostridia: Clostridiales: Lachnospiraceae: Butyrivibrio
OTU273	0	0	4	0	0	17	0	21	0	0	3.57004	0	0	7.74089	0	0.285714	2.6629e-05	0.15011	0.122952	0.00117151	0.122958	Firmicutes: Negativicutes: Selenomonadales: Veillonellaceae: Selenomonas
OTU440	0	0	0	5	0	7	0	12	0	0	0	1.78309	0	3.18743	0	0.285714	1.1702e-05	0.14965	0.122576	0.000514815	0.122577	Firmicutes: Erysipelotrichia: Erysipelotrichales: Erysipelotrichaceae: Solobacterium
OTU4807	0	0	0	8	0	78	0	86	0	0	0	2.85295	0	35.517	0	0.285714	9.03333e-05	0.14942	0.122387	0.00397412	0.122452	"Bacteroidetes": "Bacteroidia": "Bacteroidales": "Prevotellaceae": Prevotella
OTU1311	0	0	0	20	0	31	0	51	0	0	0	7.13238	0	14.1157	0	0.285714	5.00238e-05	0.14945	0.122412	0.00220075	0.122431	"Bacteroidetes": "Bacteroidia": "Bacteroidales": "Prevotellaceae": Prevotella
OTU1638	0	5	6	0	0	0	0	11	0	6.06493	5.35506	0	0	0	0	0.285714	2.68858e-05	0.14866	0.121765	0.00118281	0.12177	Firmicutes: Clostridia: Clostridiales: Lachnospiraceae: Catonella
OTU5143	0	120	162	0	0	0	0	282	0	145.558	144.587	0	0	0	0	0.285714	0.00068308	0.14257	0.116776	0.0300514	0.120581	Firmicutes: Clostridia: Clostridiales: Lachnospiraceae: Marvinbryantia
OTU2626	0	0	0	16	0	15	0	31	0	0	0	5.7059	0	6.8302	0	0.285714	2.95134e-05	0.14702	0.120421	0.00129841	0.120428	"Bacteroidetes": "Bacteroidia": "Bacteroidales": "Prevotellaceae": Hallella
OTU4828	0	0	0	18	0	13	0	31	0	0	0	6.41914	0	5.91951	0	0.285714	2.90485e-05	0.1454	0.119094	0.00127796	0.119101	"Bacteroidetes": "Bacteroidia": "Bacteroidales": "Prevotellaceae": Paraprevotella
OTU4452	0	0	0	26	2	0	0	28	0	0	0	9.27209	158.023	0	0	0.285714	0.000393858	0.14299	0.11712	0.0173274	0.118395	"Bacteroidetes": "Bacteroidia": "Bacteroidales": "Prevotellaceae": Hallella
OTU4943	0	4	4	0	0	0	0	8	0	4.85195	3.57004	0	0	0	0	0.285714	1.98276e-05	0.14439	0.118267	0.000872296	0.11827	Firmicutes: Clostridia: Clostridiales: Ruminococcaceae: Oscillibacter
OTU5538	4	0	0	0	0	12	0	16	113.581	0	0	0	0	5.46416	0	0.285714	0.000280265	0.14303	0.117153	0.01233	0.1178	Firmicutes: Clostridia: Clostridiales: Lachnospiraceae: Lactonifactor
OTU2612	0	0	0	81	0	17	0	98	0	0	0	28.8861	0	7.74089	0	0.285714	8.62299e-05	0.14361	0.117628	0.0037936	0.117689	"Bacteroidetes": "Bacteroidia": "Bacteroidales": "Prevotellaceae": Paraprevotella
OTU7792	1	0	0	0	0	35	0	36	28.3953	0	0	0	0	15.9371	0	0.285714	0.000104371	0.14349	0.11753	0.00459168	0.11762	"Bacteroidetes": "Bacteroidia": "Bacteroidales": "Porphyromonadaceae": Barnesiella
OTU1735	0	0	0	23	1	0	0	24	0	0	0	8.20224	79.0115	0	0	0.285714	0.000205325	0.14212	0.116408	0.00903305	0.116758	"Bacteroidetes": "Sphingobacteria": "Sphingobacteriales": Sphingobacteriaceae: Pseudosphingobacterium
OTU5106	0	25	38	0	0	0	0	63	0	30.3247	33.9154	0	0	0	0	0.285714	0.000151238	0.14163	0.116006	0.00665358	0.116197	"Bacteroidetes": "Bacteroidia": "Bacteroidales": "Prevotellaceae": Xylanibacter
OTU4931	0	4	6	0	0	0	0	10	0	4.85195	5.35506	0	0	0	0	0.285714	2.40301e-05	0.14091	0.115417	0.00105718	0.115422	Firmicutes: Clostridia: Clostridiales: Lachnospiraceae: Lachnospiracea_incertae_sedis
OTU2405	0	0	0	11	14	0	0	25	0	0	0	3.92281	1106.16	0	0	0.285714	0.00261344	0	0	0.114975	0.114975	Firmicutes: Clostridia: Clostridiales: Eubacteriaceae: Alkalibaculum
OTU2689	0	322	304	0	0	0	0	626	0	390.582	271.323	0	0	0	0	0.285714	0.0015583	0.11175	0.0915323	0.0685559	0.114359	Firmicutes: Clostridia: Clostridiales: Ruminococcaceae: Papillibacter
OTU8950	2	0	0	0	0	0	1	3	56.7907	0	0	0	0	0	142.11	0.285714	0.000468265	0.13716	0.112345	0.0206008	0.114218	TM7: TM7_genera_incertae_sedis:::
OTU8507	0	0	4	0	0	15	0	19	0	0	3.57004	0	0	6.8302	0	0.285714	2.4485e-05	0.13938	0.114164	0.00107719	0.114169	"Proteobacteria": Betaproteobacteria: Nitrosomonadales: Nitrosomonadaceae: Nitrosospira
OTU2599	0	0	0	4	0	20	0	24	0	0	0	1.42648	0	9.10693	0	0.285714	2.47985e-05	0.13883	0.113713	0.00109098	0.113718	"Bacteroidetes": "Bacteroidia": "Bacteroidales": "Porphyromonadaceae": Barnesiella
OTU3041	2	0	0	6	0	0	0	8	56.7907	0	0	2.13971	0	0	0	0.285714	0.000138738	0.13819	0.113189	0.00610364	0.113353	Firmicutes: Clostridia: Clostridiales: Ruminococcaceae: Flavonifractor
OTU2601	0	0	0	31	0	21	0	52	0	0	0	11.0552	0	9.56228	0	0.285714	4.85391e-05	0.13756	0.112673	0.00213543	0.112693	Firmicutes: Erysipelotrichia: Erysipelotrichales: Erysipelotrichaceae: Turicibacter
OTU2403	0	0	0	0	1	27	0	28	0	0	0	0	79.0115	12.2944	0	0.285714	0.000214959	0.13694	0.112165	0.00945689	0.112563	Firmicutes: Clostridia: Clostridiales: Ruminococcaceae: Hydrogenoanaerobacterium
OTU2770	1	0	0	47	0	0	0	48	28.3953	0	0	16.7611	0	0	0	0.285714	0.00010631	0.13719	0.11237	0.00467702	0.112467	Firmicutes: Clostridia: Clostridiales: Ruminococcaceae: Pseudoflavonifractor
OTU9036	0	0	0	378	0	260	0	638	0	0	0	134.802	0	118.39	0	0.285714	0.000596083	0.1328	0.108774	0.026224	0.11189	"Proteobacteria": Alphaproteobacteria: Rhizobiales: Hyphomicrobiaceae: Zhangella
OTU5608	4	0	0	0	2	0	0	6	113.581	0	0	0	158.023	0	0	0.285714	0.00063943	0.13092	0.107234	0.0281311	0.110863	Firmicutes: Clostridia: Clostridiales: Ruminococcaceae: Sporobacter
OTU6396	0	0	0	0	0	5	5	10	0	0	0	0	0	2.27673	710.549	0.285714	0.00167818	0.10072	0.0824979	0.0738299	0.11071	"Bacteroidetes": "Bacteroidia": "Bacteroidales": "Prevotellaceae": Xylanibacter
OTU3580	0	0	0	141	0	22	0	163	0	0	0	50.2833	0	10.0176	0	0.285714	0.000141965	0.13457	0.110224	0.00624558	0.110401	"Bacteroidetes": "Sphingobacteria": "Sphingobacteriales": "Flammeovirgaceae": Sediminitomix
OTU6302	0	0	0	4	1	0	0	5	0	0	0	1.42648	79.0115	0	0	0.285714	0.000189373	0.13423	0.109945	0.00833126	0.11026	Firmicutes: Clostridia: Clostridiales: Ruminococcaceae: Oscillibacter
OTU3496	1	0	0	0	0	7	0	8	28.3953	0	0	0	0	3.18743	0	0.285714	7.43544e-05	0.13444	0.110117	0.00327114	0.110166	Firmicutes: Clostridia: Clostridiales: Lachnospiraceae: Acetitomaculum
OTU9160	0	0	0	316	0	42	0	358	0	0	0	112.692	0	19.1246	0	0.285714	0.000310331	0.1328	0.108774	0.0136527	0.109627	"Proteobacteria": Alphaproteobacteria: Rhizobiales: Hyphomicrobiaceae: Zhangella
OTU6436	0	0	0	119	0	11	0	130	0	0	0	42.4377	0	5.00881	0	0.285714	0.000111702	0.13262	0.108627	0.0049142	0.108738	"Bacteroidetes": "Bacteroidia": "Bacteroidales": "Prevotellaceae": Paraprevotella
OTU5692	0	0	4	0	0	19	0	23	0	0	3.57004	0	0	8.65159	0	0.285714	2.8773e-05	0.13203	0.108143	0.00126584	0.108151	"Bacteroidetes": "Bacteroidia": "Bacteroidales": "Prevotellaceae": Xylanibacter
OTU2240	0	0	0	72	2	0	0	74	0	0	0	25.6766	158.023	0	0	0.285714	0.000432479	0.12872	0.105432	0.0190264	0.107135	"Bacteroidetes": "Bacteroidia": "Bacteroidales": "Porphyromonadaceae": Tannerella
OTU5754	0	11	24	0	0	0	0	35	0	13.3429	21.4202	0	0	0	0	0.285714	8.18417e-05	0.13054	0.106923	0.00360054	0.106983	Firmicutes: Clostridia: Clostridiales: Lachnospiraceae: Lachnospiracea_incertae_sedis
OTU5165	0	7	7	0	0	0	0	14	0	8.4909	6.24757	0	0	0	0	0.285714	3.46984e-05	0.13058	0.106956	0.00152652	0.106967	Firmicutes: Clostridia: Clostridiales: Clostridiales_Incertae Sedis XIII: Anaerovorax
OTU4894	0	0	0	15	0	8	0	23	0	0	0	5.34928	0	3.64277	0	0.285714	2.11697e-05	0.12963	0.106178	0.00093134	0.106182	Firmicutes: Clostridia: Clostridiales: Lachnospiraceae: Syntrophococcus
OTU6625	0	0	0	251	0	26	0	277	0	0	0	89.5114	0	11.839	0	0.285714	0.000238606	0.12885	0.105539	0.0104972	0.106059	"Bacteroidetes": "Bacteroidia": "Bacteroidales": "Rikenellaceae": Rikenella
OTU5126	0	0	0	0	1	0	2	3	0	0	0	0	79.0115	0	284.219	0.285714	0.000855144	0.12095	0.0990679	0.0376212	0.105971	Firmicutes: Clostridia: Clostridiales: Lachnospiraceae: Lachnospiracea_incertae_sedis
OTU3870	0	0	0	22	0	95	0	117	0	0	0	7.84562	0	43.2579	0	0.285714	0.000120312	0.12911	0.105752	0.00529298	0.105884	"Bacteroidetes": "Bacteroidia": "Bacteroidales": "Prevotellaceae": Prevotella
OTU1958	0	0	0	7	0	0	6	13	0	0	0	2.49633	0	0	852.658	0.285714	0.00201327	0.06985	0.0572128	0.0885715	0.105443	Firmicutes: Clostridia: Clostridiales: Lachnospiraceae: Roseburia
OTU7193	0	0	0	11	0	4	0	15	0	0	0	3.92281	0	1.82139	0	0.285714	1.35234e-05	0.12872	0.105432	0.000594947	0.105434	"Bacteroidetes": "Bacteroidia": "Bacteroidales": "Porphyromonadaceae": Butyricimonas
OTU5157	0	14	16	0	0	0	0	30	0	16.9818	14.2802	0	0	0	0	0.285714	7.35991e-05	0.12839	0.105162	0.00323792	0.105212	Firmicutes: Clostridia: Clostridiales: Lachnospiraceae: Blautia
OTU3467	1	0	0	0	0	4	0	5	28.3953	0	0	0	0	1.82139	0	0.285714	7.11384e-05	0.12798	0.104826	0.00312966	0.104873	Firmicutes: Clostridia: Clostridiales: Lachnospiraceae: Lactonifactor
OTU1537	2	0	0	0	0	0	1	3	56.7907	0	0	0	0	0	142.11	0.285714	0.000468265	0.12507	0.102443	0.0206008	0.104493	Firmicutes: Clostridia: Clostridiales: Ruminococcaceae: Acetivibrio
OTU7900	2	0	0	0	0	4	0	6	56.7907	0	0	0	0	1.82139	0	0.285714	0.000137989	0.12659	0.103688	0.00607067	0.103865	"Bacteroidetes": "Bacteroidia": "Bacteroidales": "Porphyromonadaceae": Barnesiella
OTU5206	0	15	22	0	0	0	0	37	0	18.1948	19.6352	0	0	0	0	0.285714	8.90621e-05	0.12596	0.103171	0.00391819	0.103246	Firmicutes: Clostridia: Clostridiales: Clostridiales_Incertae Sedis XIII: Mogibacterium
OTU2499	2	0	0	0	0	5	0	7	56.7907	0	0	0	0	2.27673	0	0.285714	0.000139061	0.12554	0.102827	0.00611783	0.103009	Firmicutes: Clostridia: Clostridiales: Eubacteriaceae: Anaerofustis
OTU5184	0	18	29	0	0	0	0	47	0	21.8338	25.8828	0	0	0	0	0.285714	0.000112338	0.12513	0.102492	0.00494218	0.102611	Firmicutes: Clostridia: Clostridiales: Lachnospiraceae: Oribacterium
OTU4783	0	0	0	18	0	25	0	43	0	0	0	6.41914	0	11.3837	0	0.285714	4.19126e-05	0.12515	0.102508	0.0018439	0.102525	Firmicutes: Clostridia: Clostridiales: Lachnospiraceae: Lachnospiracea_incertae_sedis
OTU6422	0	0	0	812	0	155	0	967	0	0	0	289.575	0	70.5787	0	0.285714	0.000847898	0.11654	0.0954557	0.0373024	0.102485	"Bacteroidetes": "Bacteroidetes"_incertae_sedis: Prolixibacter::
OTU1517	0	0	0	34	0	7	0	41	0	0	0	12.125	0	3.18743	0	0.285714	3.60497e-05	0.12467	0.102115	0.00158597	0.102127	"Spirochaetes": Spirochaetes: Spirochaetales: Spirochaetaceae: Treponema
OTU4399	0	0	5	12	0	0	0	17	0	0	4.46255	4.27943	0	0	0	0.285714	2.0581e-05	0.12441	0.101902	0.000905439	0.101906	Firmicutes: Clostridia: Clostridiales: Ruminococcaceae: Oscillibacter
OTU1490	0	0	0	48	0	12	0	60	0	0	0	17.1177	0	5.46416	0	0.285714	5.31638e-05	0.12419	0.101722	0.00233889	0.101749	"Spirochaetes": Spirochaetes: Spirochaetales: Spirochaetaceae: Treponema
OTU7700	0	0	0	0	1	47	0	48	0	0	0	0	79.0115	21.4013	0	0.285714	0.000236399	0.1235	0.101157	0.0104001	0.10169	"Bacteroidetes": "Bacteroidia": "Bacteroidales": "Porphyromonadaceae": Butyricimonas
OTU8000	0	0	0	103	0	9	0	112	0	0	0	36.7318	0	4.09812	0	0.285714	9.61246e-05	0.12343	0.101099	0.0042289	0.101188	"Bacteroidetes": "Bacteroidia": "Bacteroidales": "Rikenellaceae": Rikenella
OTU4693	0	0	0	4	0	7	0	11	0	0	0	1.42648	0	3.18743	0	0.285714	1.08624e-05	0.12285	0.100624	0.000477879	0.100625	Firmicutes: Clostridia: Clostridiales: Ruminococcaceae: Pseudoflavonifractor
OTU1481	0	0	0	22	0	110	0	132	0	0	0	7.84562	0	50.0881	0	0.285714	0.000136392	0.12202	0.0999443	0.00600041	0.100124	"Tenericutes": Mollicutes: Anaeroplasmatales: Anaeroplasmataceae: Anaeroplasma
OTU1427	0	0	0	4	0	10	0	14	0	0	0	1.42648	0	4.55347	0	0.285714	1.40784e-05	0.12202	0.0999443	0.000619364	0.0999462	"Tenericutes": Mollicutes: Anaeroplasmatales: Anaeroplasmataceae: Anaeroplasma
OTU1635	0	0	0	5	0	4	0	9	0	0	0	1.78309	0	1.82139	0	0.285714	8.48592e-06	0.12081	0.0989532	0.000373329	0.0989539	Firmicutes: Erysipelotrichia: Erysipelotrichales: Erysipelotrichaceae: Solobacterium
OTU5323	1	0	0	0	1	0	0	2	28.3953	0	0	0	79.0115	0	0	0.285714	0.000252865	0.11973	0.0980686	0.0111245	0.0986976	Firmicutes: Clostridia: Clostridiales: Lachnospiraceae: Marvinbryantia
OTU6475	0	0	0	0	1	12	0	13	0	0	0	0	79.0115	5.46416	0	0.285714	0.000198879	0.11996	0.098257	0.00874946	0.0986458	"Bacteroidetes": "Bacteroidia": "Bacteroidales": "Rikenellaceae": Rikenella
OTU6627	0	0	0	6	12	0	0	18	0	0	0	2.13971	948.138	0	0	0.285714	0.00223721	0	0	0.0984238	0.0984238	"Bacteroidetes": "Bacteroidia": "Bacteroidales": "Porphyromonadaceae": Paludibacter
OTU7735	0	15	19	0	0	0	0	34	0	18.1948	16.9577	0	0	0	0	0.285714	8.27585e-05	0.12002	0.0983061	0.00364087	0.0983735	Firmicutes: Erysipelotrichia: Erysipelotrichales: Erysipelotrichaceae: Holdemania
OTU3455	4	0	0	0	0	4	0	8	113.581	0	0	0	0	1.82139	0	0.285714	0.000271689	0.11915	0.0975935	0.0119527	0.0983228	Firmicutes: Clostridia: Clostridiales: Lachnospiraceae: Howardella
OTU2709	0	4	7	0	0	0	0	11	0	4.85195	6.24757	0	0	0	0	0.285714	2.61313e-05	0.11945	0.0978393	0.00114962	0.097846	Firmicutes: Clostridia: Clostridiales: Lachnospiraceae: Moryella
OTU2698	0	4	5	0	0	0	0	9	0	4.85195	4.46255	0	0	0	0	0.285714	2.19288e-05	0.11864	0.0971758	0.000964736	0.0971806	"Acidobacteria": Holophagae: Holophagales: Holophagaceae: Geothrix
OTU4460	1	0	0	26	0	0	0	27	28.3953	0	0	9.27209	0	0	0	0.285714	8.86793e-05	0.11852	0.0970775	0.00390135	0.0971559	Firmicutes: Clostridia: Clostridiales: Clostridiales_Incertae Sedis XIII: Anaerovorax
OTU1562	0	0	0	149	1	0	0	150	0	0	0	53.1362	79.0115	0	0	0.285714	0.000311112	0.11691	0.0957588	0.013687	0.096732	"Bacteroidetes": "Sphingobacteria": "Sphingobacteriales": Sphingobacteriaceae: Pseudosphingobacterium
OTU599	0	0	0	24	0	7	0	31	0	0	0	8.55886	0	3.18743	0	0.285714	2.76539e-05	0.11802	0.096668	0.00121661	0.0966756	"Bacteroidetes": "Bacteroidia": "Bacteroidales": "Rikenellaceae": Rikenella
OTU1966	0	0	0	15	0	0	1	16	0	0	0	5.34928	0	0	142.11	0.285714	0.000347158	0.11566	0.0947349	0.0152729	0.0959582	Firmicutes: Clostridia: Clostridiales: Ruminococcaceae: Oscillibacter
OTU5586	1	0	0	0	0	8	0	9	28.3953	0	0	0	0	3.64277	0	0.285714	7.54264e-05	0.11704	0.0958653	0.00331831	0.0959227	Firmicutes: Clostridia: Clostridiales: Lachnospiraceae: Lachnospiracea_incertae_sedis
OTU6944	0	8	15	0	0	0	0	23	0	9.70389	13.3876	0	0	0	0	0.285714	5.43637e-05	0.11697	0.0958079	0.00239168	0.0958378	Firmicutes: Clostridia: Clostridiales: Lachnospiraceae: Butyrivibrio
OTU4932	0	4	4	0	0	0	0	8	0	4.85195	3.57004	0	0	0	0	0.285714	1.98276e-05	0.11621	0.0951854	0.000872296	0.0951894	Firmicutes: Clostridia: Clostridiales: Clostridiales_Incertae Sedis XIII: Anaerovorax
OTU1954	0	0	0	0	0	13	1	14	0	0	0	0	0	5.91951	142.11	0.285714	0.000348501	0.11464	0.0938995	0.0153319	0.0951429	Firmicutes: Clostridia: Clostridiales: Ruminococcaceae: Saccharofermentans
OTU8111	0	0	0	4	0	8	0	12	0	0	0	1.42648	0	3.64277	0	0.285714	1.19344e-05	0.11614	0.0951281	0.000525041	0.0951296	"Bacteroidetes": "Bacteroidia": "Bacteroidales": "Prevotellaceae": Paraprevotella
OTU3491	0	0	10	0	0	10	0	20	0	0	8.9251	0	0	4.55347	0	0.285714	3.17322e-05	0.11579	0.0948414	0.00139602	0.0948517	Firmicutes: Clostridia: Clostridiales: Ruminococcaceae: Sporobacter
OTU3326	0	0	0	44	0	94	0	138	0	0	0	15.6912	0	42.8026	0	0.285714	0.00013771	0.11552	0.0946203	0.00605842	0.094814	Firmicutes: Clostridia: Clostridiales: Lachnospiraceae: Lachnospiracea_incertae_sedis
OTU1315	0	0	0	153	0	67	0	220	0	0	0	54.5627	0	30.5082	0	0.285714	0.00020028	0.1151	0.0942763	0.00881111	0.0946871	"Spirochaetes": Spirochaetes: Spirochaetales: Spirochaetaceae: Treponema
OTU485	0	0	0	43	0	69	0	112	0	0	0	15.3346	0	31.4189	0	0.285714	0.00011007	0.1151	0.0942763	0.00484243	0.0944005	"Spirochaetes": Spirochaetes: Spirochaetales: Spirochaetaceae: Treponema
OTU4599	0	0	0	33	0	8	0	41	0	0	0	11.7684	0	3.64277	0	0.285714	3.62821e-05	0.11521	0.0943664	0.00159619	0.0943799	"Bacteroidetes": "Bacteroidia": "Bacteroidales": "Porphyromonadaceae": Tannerella
OTU5743	0	0	0	0	0	5	1	6	0	0	0	0	0	2.27673	142.11	0.285714	0.000339925	0.11371	0.0931377	0.0149546	0.0943307	Firmicutes: Clostridia: Clostridiales: Lachnospiraceae: Lactonifactor
OTU3616	1	0	0	0	0	4	0	5	28.3953	0	0	0	0	1.82139	0	0.285714	7.11384e-05	0.11509	0.0942681	0.00312966	0.09432	Firmicutes: Clostridia: Clostridiales: Lachnospiraceae: Catonella
OTU3295	0	0	0	32	0	10	0	42	0	0	0	11.4118	0	4.55347	0	0.285714	3.75866e-05	0.11506	0.0942435	0.00165358	0.094258	Firmicutes: Clostridia: Clostridiales: Ruminococcaceae: Hydrogenoanaerobacterium
OTU5098	0	73	87	0	0	0	0	160	0	88.548	77.6484	0	0	0	0	0.285714	0.000391271	0.11297	0.0925316	0.0172136	0.0941191	Firmicutes: Clostridia: Clostridiales: Lachnospiraceae: Marvinbryantia
OTU6663	0	0	0	5	0	17	0	22	0	0	0	1.78309	0	7.74089	0	0.285714	2.2422e-05	0.11437	0.0936783	0.000986434	0.0936835	"Bacteroidetes": "Bacteroidia": "Bacteroidales": "Bacteroidales"_incertae_sedis: Phocaeicola
OTU4728	0	0	0	23	0	0	2	25	0	0	0	8.20224	0	0	284.219	0.285714	0.00068844	0.10802	0.0884772	0.0302872	0.0935175	Firmicutes: Clostridia: Clostridiales: Lachnospiraceae: Roseburia
OTU5596	0	0	0	0	0	12	1	13	0	0	0	0	0	5.46416	142.11	0.285714	0.000347429	0.11241	0.0920729	0.0152848	0.093333	Firmicutes: Clostridia: Clostridiales: Lachnospiraceae: Butyrivibrio
OTU2517	0	0	0	6	0	9	0	15	0	0	0	2.13971	0	4.09812	0	0.285714	1.46855e-05	0.11377	0.0931869	0.000646075	0.0931891	Firmicutes: Clostridia: Clostridiales: Ruminococcaceae: Acetivibrio
OTU3936	0	0	0	10	1	0	0	11	0	0	0	3.56619	79.0115	0	0	0.285714	0.00019441	0.11284	0.0924251	0.00855288	0.09282	"Bacteroidetes": "Sphingobacteria": "Sphingobacteriales": Sphingobacteriaceae: Nubsella
OTU4967	0	8	13	0	0	0	0	21	0	9.70389	11.6026	0	0	0	0	0.285714	5.01613e-05	0.11297	0.0925316	0.00220679	0.0925579	Firmicutes: Clostridia: Clostridiales: Lachnospiraceae: Marvinbryantia
OTU1598	0	0	0	283	0	35	0	318	0	0	0	100.923	0	15.9371	0	0.285714	0.000275121	0.1108	0.0907542	0.0121036	0.0915578	"Bacteroidetes": "Bacteroidia": "Bacteroidales": "Bacteroidales"_incertae_sedis: Phocaeicola
OTU6708	0	0	0	202	0	13	0	215	0	0	0	72.037	0	5.91951	0	0.285714	0.000183531	0.11131	0.0911719	0.00807424	0.0915288	"Bacteroidetes": "Bacteroidia": "Bacteroidales": "Prevotellaceae": Prevotella
OTU6710	0	0	0	19	0	20	0	39	0	0	0	6.77576	0	9.10693	0	0.285714	3.73922e-05	0.11147	0.091303	0.00164503	0.0913178	"Bacteroidetes": "Bacteroidia": "Bacteroidales": "Marinilabiaceae": Anaerophaga
OTU3574	0	0	0	214	0	30	0	244	0	0	0	76.3165	0	13.6604	0	0.285714	0.00021183	0.11017	0.0902382	0.00931923	0.0907181	"Bacteroidetes": "Bacteroidia": "Bacteroidales": "Porphyromonadaceae": Tannerella
OTU4474	0	0	0	6	0	7	0	13	0	0	0	2.13971	0	3.18743	0	0.285714	1.25415e-05	0.11013	0.0902054	0.000551751	0.0902071	"Bacteroidetes": "Bacteroidia": "Bacteroidales": "Bacteroidales"_incertae_sedis: Phocaeicola
OTU6607	0	0	0	40	0	49	0	89	0	0	0	14.2648	0	22.312	0	0.285714	8.61116e-05	0.10985	0.0899761	0.00378839	0.0900558	"Bacteroidetes": "Bacteroidia": "Bacteroidales": "Porphyromonadaceae": Paludibacter
OTU5209	0	17	20	0	0	0	0	37	0	20.6208	17.8502	0	0	0	0	0.285714	9.05711e-05	0.10909	0.0893536	0.00398458	0.0894424	Firmicutes: Clostridia: Clostridiales: Clostridiales_Incertae Sedis XIII: Anaerovorax
OTU6495	0	0	0	26	1	0	0	27	0	0	0	9.27209	79.0115	0	0	0.285714	0.000207844	0.10843	0.088813	0.00914386	0.0892825	"Bacteroidetes": "Bacteroidia": "Bacteroidales": "Rikenellaceae": Rikenella
OTU7239	0	0	0	12	0	12	0	24	0	0	0	4.27943	0	5.46416	0	0.285714	2.2939e-05	0.10893	0.0892225	0.00100918	0.0892282	"Bacteroidetes": "Bacteroidia": "Bacteroidales": "Prevotellaceae": Paraprevotella
OTU921	0	0	0	4	0	0	1	5	0	0	0	1.42648	0	0	142.11	0.285714	0.000337923	0.10723	0.0878301	0.0148666	0.0890794	Firmicutes: Erysipelotrichia: Erysipelotrichales: Erysipelotrichaceae: Bulleidia
OTU3720	0	5	0	5	0	0	0	10	0	6.06493	0	1.78309	0	0	0	0.285714	1.84764e-05	0.10866	0.0890014	0.000812849	0.0890051	"Bacteroidetes": "Bacteroidia": "Bacteroidales": "Prevotellaceae": Paraprevotella
OTU3516	0	0	0	7	0	4	0	11	0	0	0	2.49633	0	1.82139	0	0.285714	1.01651e-05	0.10861	0.0889604	0.000447202	0.0889615	Firmicutes: Clostridia: Clostridiales: Clostridiales_Incertae Sedis XII: Fusibacter
OTU4986	0	7	13	0	0	0	0	20	0	8.4909	11.6026	0	0	0	0	0.285714	4.73056e-05	0.10789	0.0883707	0.00208116	0.0883952	"Bacteroidetes": "Bacteroidia": "Bacteroidales": "Prevotellaceae": Prevotella
OTU6022	0	0	0	85	0	4	0	89	0	0	0	30.3126	0	1.82139	0	0.285714	7.56521e-05	0.10756	0.0881004	0.00332824	0.0881632	Firmicutes: Clostridia: Clostridiales: Ruminococcaceae: Oscillibacter
OTU8188	1	0	0	0	0	0	1	2	28.3953	0	0	0	0	0	142.11	0.285714	0.000401415	0.10534	0.086282	0.0176598	0.0880708	Firmicutes: Erysipelotrichia: Erysipelotrichales: Erysipelotrichaceae: Holdemania
OTU1916	2	0	0	0	0	0	1	3	56.7907	0	0	0	0	0	142.11	0.285714	0.000468265	0.10446	0.0855612	0.0206008	0.0880064	Firmicutes: Clostridia: Clostridiales: Peptococcaceae 1: Peptococcus
OTU2773	2	0	0	82	0	0	0	84	56.7907	0	0	29.2428	0	0	0	0.285714	0.000202546	0.10621	0.0869946	0.0089108	0.0874498	Firmicutes: Clostridia: Clostridiales: Ruminococcaceae: Acetivibrio
OTU4946	0	4	10	0	0	0	0	14	0	4.85195	8.9251	0	0	0	0	0.285714	3.24349e-05	0.10665	0.087355	0.00142694	0.0873667	"Bacteroidetes": "Bacteroidia": "Bacteroidales": "Prevotellaceae": Prevotella
OTU5777	0	0	0	0	0	4	2	6	0	0	0	0	0	1.82139	284.219	0.285714	0.000673418	0.10023	0.0820965	0.0296263	0.0872786	Firmicutes: Clostridia: Clostridiales: Ruminococcaceae: Anaerotruncus
OTU4897	0	0	0	40	1	0	0	41	0	0	0	14.2648	79.0115	0	0	0.285714	0.000219598	0.10556	0.0864622	0.00966097	0.0870003	Firmicutes: Negativicutes: Selenomonadales: Veillonellaceae: Schwartzia
OTU5317	1	0	0	0	0	8	0	9	28.3953	0	0	0	0	3.64277	0	0.285714	7.54264e-05	0.10613	0.0869291	0.00331831	0.0869924	Firmicutes: Clostridia: Clostridiales: Lachnospiraceae: Butyrivibrio
OTU3950	0	0	0	20	0	25	0	45	0	0	0	7.13238	0	11.3837	0	0.285714	4.35918e-05	0.10606	0.0868718	0.00191777	0.0868929	Firmicutes: Clostridia: Clostridiales: Lachnospiraceae: Lachnospiracea_incertae_sedis
OTU2635	0	0	4	0	0	84	0	88	0	0	3.57004	0	0	38.2491	0	0.285714	9.84536e-05	0.10581	0.086667	0.00433136	0.0867752	Firmicutes: Clostridia: Clostridiales: Peptococcaceae 1: Peptococcus
OTU6420	0	0	0	0	1	0	3	4	0	0	0	0	79.0115	0	426.329	0.285714	0.00118971	0.08445	0.0691714	0.05234	0.0867419	"Bacteroidetes": "Bacteroidia": "Bacteroidales": "Prevotellaceae": Paraprevotella
OTU1256	0	0	0	61	0	26	0	87	0	0	0	21.7538	0	11.839	0	0.285714	7.90865e-05	0.10567	0.0865523	0.00347933	0.0866222	Firmicutes: Clostridia: Clostridiales: Ruminococcaceae: Acetivibrio
OTU4533	0	0	0	59	0	17	0	76	0	0	0	21.0405	0	7.74089	0	0.285714	6.77592e-05	0.10545	0.0863721	0.002981	0.0864236	"Bacteroidetes": "Bacteroidia": "Bacteroidales": "Prevotellaceae": Paraprevotella
OTU5056	0	5	11	0	0	0	0	16	0	6.06493	9.81761	0	0	0	0	0.285714	3.73918e-05	0.10519	0.0861592	0.00164501	0.0861749	"Bacteroidetes": "Bacteroidia": "Bacteroidales": "Prevotellaceae": Prevotella
OTU3471	0	0	5	0	0	22	0	27	0	0	4.46255	0	0	10.0176	0	0.285714	3.40903e-05	0.10487	0.0858971	0.00149976	0.0859101	Firmicutes: Clostridia: Clostridiales: Lachnospiraceae: Lachnospiracea_incertae_sedis
OTU6226	0	0	0	0	0	12	1	13	0	0	0	0	0	5.46416	142.11	0.285714	0.000347429	0.10313	0.0844719	0.0152848	0.0858436	"Bacteroidetes": "Bacteroidia": "Bacteroidales": "Prevotellaceae": Prevotella
OTU3392	0	0	0	126	0	8	0	134	0	0	0	44.934	0	3.64277	0	0.285714	0.000114363	0.10455	0.085635	0.00503127	0.0857826	"Bacteroidetes": "Sphingobacteria": "Sphingobacteriales": "Flammeovirgaceae": Flexithrix
OTU2269	8	0	0	0	1	0	0	9	227.163	0	0	0	79.0115	0	0	0.285714	0.000720817	0.09683	0.0793116	0.0317116	0.0854164	Firmicutes: Clostridia: Clostridiales: Clostridiales_Incertae Sedis IV: Mahella
OTU3594	0	0	0	165	1	0	0	166	0	0	0	58.8421	79.0115	0	0	0.285714	0.000324545	0.10281	0.0842098	0.014278	0.0854116	"Bacteroidetes": "Bacteroidia": "Bacteroidales": "Prevotellaceae": Paraprevotella
OTU6773	0	9	9	0	0	0	0	18	0	10.9169	8.03259	0	0	0	0	0.285714	4.46122e-05	0.1042	0.0853483	0.00196267	0.0853708	Firmicutes: Clostridia: Clostridiales: Ruminococcaceae: Faecalibacterium
OTU3619	0	0	0	7	0	4	0	11	0	0	0	2.49633	0	1.82139	0	0.285714	1.01651e-05	0.10421	0.0853565	0.000447202	0.0853576	"Bacteroidetes": "Bacteroidia": "Bacteroidales": "Prevotellaceae": Paraprevotella
OTU825	0	0	0	11	0	7	0	18	0	0	0	3.92281	0	3.18743	0	0.285714	1.67394e-05	0.10351	0.0847831	0.000736433	0.0847863	Firmicutes: Clostridia: Clostridiales: Clostridiales_Incertae Sedis III: Tepidanaerobacter
OTU3511	0	0	0	0	3	22	0	25	0	0	0	0	237.035	10.0176	0	0.285714	0.000581628	0.09864	0.0807942	0.0255881	0.0847493	"Bacteroidetes": "Bacteroidia": "Bacteroidales": "Prevotellaceae": Paraprevotella
OTU2990	0	0	0	6	0	4	0	10	0	0	0	2.13971	0	1.82139	0	0.285714	9.3255e-06	0.10295	0.0843244	0.000410266	0.0843254	Cyanobacteria/Chloroplast: Chloroplast: Chloroplast: Chlorarachniophyceae:
OTU4598	0	0	0	61	0	14	0	75	0	0	0	21.7538	0	6.37485	0	0.285714	6.62224e-05	0.10269	0.0841115	0.00291338	0.0841619	"Bacteroidetes": "Bacteroidia": "Bacteroidales": "Bacteroidales"_incertae_sedis: Phocaeicola
OTU5688	0	0	0	0	0	28	1	29	0	0	0	0	0	12.7497	142.11	0.285714	0.000364581	0.10083	0.082588	0.0160394	0.0841311	Firmicutes: Clostridia: Clostridiales: Lachnospiraceae: Lachnobacterium
OTU3622	0	0	0	4	0	4	0	8	0	0	0	1.42648	0	1.82139	0	0.285714	7.64635e-06	0.10256	0.084005	0.000336393	0.0840057	"Bacteroidetes": "Bacteroidia": "Bacteroidales": "Prevotellaceae": Paraprevotella
OTU4920	0	4	8	0	0	0	0	12	0	4.85195	7.14008	0	0	0	0	0.285714	2.82325e-05	0.10254	0.0839886	0.00124206	0.0839978	Firmicutes: Clostridia: Clostridiales: Lachnospiraceae: Pseudobutyrivibrio
OTU2681	0	10	14	0	0	0	0	24	0	12.1299	12.4951	0	0	0	0	0.285714	5.79739e-05	0.10248	0.0839395	0.0025505	0.0839782	Firmicutes: Clostridia: Clostridiales: Lachnospiraceae: Catonella
OTU6631	0	0	0	0	1	70	0	71	0	0	0	0	79.0115	31.8743	0	0.285714	0.000261055	0.10139	0.0830467	0.0114848	0.083837	Firmicutes: Erysipelotrichia: Erysipelotrichales: Erysipelotrichaceae: Solobacterium
OTU7833	0	0	0	4	1	0	0	5	0	0	0	1.42648	79.0115	0	0	0.285714	0.000189373	0.10157	0.0831941	0.00833126	0.0836102	"Bacteroidetes": "Bacteroidia": "Bacteroidales": "Porphyromonadaceae": Paludibacter
OTU4473	0	0	0	30	0	20	0	50	0	0	0	10.6986	0	9.10693	0	0.285714	4.66275e-05	0.1015	0.0831368	0.00205133	0.0831621	Firmicutes: Clostridia: Clostridiales: Lachnospiraceae: Butyrivibrio
OTU5104	0	32	50	0	0	0	0	82	0	38.8156	44.6255	0	0	0	0	0.285714	0.000196443	0.10092	0.0826617	0.0086423	0.0831122	"Bacteroidetes": "Bacteroidia": "Bacteroidales": "Prevotellaceae": Prevotella
OTU136	26	0	0	48	0	0	0	74	738.279	0	0	17.1177	0	0	0	0.285714	0.00177841	0.03346	0.0274065	0.0782392	0.0829005	Firmicutes: Negativicutes: Selenomonadales: Acidaminococcaceae: Succiniclasticum
OTU193	0	4	4	0	0	0	0	8	0	4.85195	3.57004	0	0	0	0	0.285714	1.98276e-05	0.10119	0.0828828	0.000872296	0.0828874	Firmicutes: Negativicutes: Selenomonadales: Veillonellaceae: Mitsuokella
OTU8953	1	0	0	20	0	0	0	21	28.3953	0	0	7.13238	0	0	0	0.285714	8.36419e-05	0.10104	0.08276	0.00367974	0.0828417	"Proteobacteria": Alphaproteobacteria: Rhodospirillales: Rhodospirillaceae: Dongia
OTU5893	0	0	0	108	0	319	0	427	0	0	0	38.5148	0	145.256	0	0.285714	0.000432645	0.09843	0.0806222	0.0190338	0.0828385	"Bacteroidetes": "Bacteroidia": "Bacteroidales": "Porphyromonadaceae": Parabacteroides
OTU3630	0	0	0	5	0	4	0	9	0	0	0	1.78309	0	1.82139	0	0.285714	8.48592e-06	0.10057	0.082375	0.000373329	0.0823759	"Bacteroidetes": "Bacteroidia": "Bacteroidales": "Porphyromonadaceae": Parabacteroides
OTU2000	0	0	0	0	0	5	3	8	0	0	0	0	0	2.27673	426.329	0.285714	0.00100905	0.08417	0.0689421	0.0443923	0.0819981	Firmicutes: Clostridia: Clostridiales: Ruminococcaceae: Hydrogenoanaerobacterium
OTU7192	0	0	0	73	0	272	0	345	0	0	0	26.0332	0	123.854	0	0.285714	0.000352876	0.09794	0.0802208	0.0155244	0.0817092	"Bacteroidetes": "Bacteroidia": "Bacteroidales": "Bacteroidales"_incertae_sedis: Phocaeicola
OTU2420	0	0	0	9	0	16	0	25	0	0	0	3.20957	0	7.28555	0	0.285714	2.47083e-05	0.09941	0.0814249	0.00108702	0.0814321	"Spirochaetes": Spirochaetes: Spirochaetales: Spirochaetaceae: Spirochaeta
OTU8915	0	0	0	57	0	9	0	66	0	0	0	20.3273	0	4.09812	0	0.285714	5.7504e-05	0.09889	0.080999	0.00252983	0.0810384	"Proteobacteria": Alphaproteobacteria: Rhizobiales: Methylocystaceae: Terasakiella
OTU2881	0	6	6	0	0	0	0	12	0	7.27792	5.35506	0	0	0	0	0.285714	2.97414e-05	0.09865	0.0808024	0.00130844	0.080813	Firmicutes: Clostridia: Clostridiales: Eubacteriaceae: Anaerofustis
OTU5072	0	0	0	0	0	4	1	5	0	0	0	0	0	1.82139	142.11	0.285714	0.000338853	0.09685	0.079328	0.0149075	0.0807166	Firmicutes: Clostridia: Clostridiales: Lachnospiraceae: Anaerostipes
OTU596	0	0	0	82	0	17	0	99	0	0	0	29.2428	0	7.74089	0	0.285714	8.70695e-05	0.09823	0.0804584	0.00383053	0.0805495	Firmicutes: Erysipelotrichia: Erysipelotrichales: Erysipelotrichaceae: Turicibacter
OTU2742	2	0	0	0	0	0	2	4	56.7907	0	0	0	0	0	284.219	0.285714	0.00080283	0.08829	0.0723167	0.0353197	0.0804809	Firmicutes: Clostridia: Clostridiales: Ruminococcaceae: Oscillibacter
OTU2950	0	0	0	23	0	4	0	27	0	0	0	8.20224	0	1.82139	0	0.285714	2.35983e-05	0.09818	0.0804174	0.00103818	0.0804241	Firmicutes: Clostridia: Clostridiales: Lachnospiraceae: Lachnobacterium
OTU2352	0	0	0	83	0	48	0	131	0	0	0	29.5994	0	21.8566	0	0.285714	0.000121141	0.09794	0.0802208	0.00532949	0.0803977	"Bacteroidetes": "Bacteroidia": "Bacteroidales": "Bacteroidales"_incertae_sedis: Phocaeicola
OTU4409	0	0	0	7	1	0	0	8	0	0	0	2.49633	79.0115	0	0	0.285714	0.000191892	0.09732	0.079713	0.00844207	0.0801588	"Bacteroidetes": "Bacteroidia": "Bacteroidales": "Prevotellaceae": Prevotella
OTU4525	0	0	0	49	0	88	0	137	0	0	0	17.4743	0	40.0705	0	0.285714	0.000135476	0.09759	0.0799341	0.00596013	0.080156	"Bacteroidetes": "Bacteroidia": "Bacteroidales": "Bacteroidales"_incertae_sedis: Phocaeicola
OTU3822	0	0	0	8	0	9	0	17	0	0	0	2.85295	0	4.09812	0	0.285714	1.63647e-05	0.09738	0.0797621	0.000719948	0.0797654	Firmicutes: Clostridia: Clostridiales: Lachnospiraceae: Butyrivibrio
OTU8693	1	0	0	0	0	0	1	2	28.3953	0	0	0	0	0	142.11	0.285714	0.000401415	0.09489	0.0777226	0.0176598	0.0797037	Firmicutes: Bacilli: Lactobacillales: Carnobacteriaceae: Isobaculum
OTU5463	0	0	0	0	3	106	0	109	0	0	0	0	237.035	48.2667	0	0.285714	0.000671677	0.09031	0.0739712	0.0295497	0.0796551	Firmicutes: Clostridia: Clostridiales: Lachnospiraceae: Butyrivibrio
OTU1365	0	0	0	25	0	4	0	29	0	0	0	8.91547	0	1.82139	0	0.285714	2.52775e-05	0.0972	0.0796147	0.00111206	0.0796225	"Bacteroidetes": "Bacteroidia": "Bacteroidales": "Prevotellaceae": Hallella
OTU6414	0	0	0	20	2	0	0	22	0	0	0	7.13238	158.023	0	0	0.285714	0.000388821	0.09464	0.0775179	0.0171058	0.0793828	"Bacteroidetes": "Bacteroidia": "Bacteroidales": "Prevotellaceae": Prevotella
OTU3954	0	0	0	59	0	75	0	134	0	0	0	21.0405	0	34.151	0	0.285714	0.000129936	0.09655	0.0790823	0.00571639	0.0792886	"Bacteroidetes": "Bacteroidia": "Bacteroidales": "Rikenellaceae": Rikenella
OTU4945	0	8	8	0	0	0	0	16	0	9.70389	7.14008	0	0	0	0	0.285714	3.96553e-05	0.0965	0.0790413	0.00174459	0.0790606	Firmicutes: Erysipelotrichia: Erysipelotrichales: Erysipelotrichaceae: Solobacterium
OTU5190	0	19	22	0	0	0	0	41	0	23.0467	19.6352	0	0	0	0	0.285714	0.000100485	0.09636	0.0789267	0.00442073	0.0790504	Firmicutes: Clostridia: Clostridiales: Clostridiales_Incertae Sedis XIII: Anaerovorax
OTU6400	0	0	0	34	1	0	0	35	0	0	0	12.125	79.0115	0	0	0.285714	0.00021456	0.09576	0.0784352	0.00943935	0.0790012	"Bacteroidetes": "Bacteroidia": "Bacteroidales": "Porphyromonadaceae": Paludibacter
OTU4960	0	10	15	0	0	0	0	25	0	12.1299	13.3876	0	0	0	0	0.285714	6.00751e-05	0.09599	0.0786236	0.00264294	0.078668	"Bacteroidetes": "Bacteroidia": "Bacteroidales": "Prevotellaceae": Prevotella
OTU2659	0	17	21	0	0	0	0	38	0	20.6208	18.7427	0	0	0	0	0.285714	9.26723e-05	0.09588	0.0785335	0.00407702	0.0786393	Firmicutes: Clostridia: Clostridiales: Ruminococcaceae: Anaerotruncus
OTU6620	1	0	0	0	0	17	0	18	28.3953	0	0	0	0	7.74089	0	0.285714	8.50745e-05	0.09585	0.0785089	0.00374276	0.0785981	"Bacteroidetes": "Bacteroidia": "Bacteroidales": "Rikenellaceae": Rikenella
OTU8913	0	0	0	4	0	10	0	14	0	0	0	1.42648	0	4.55347	0	0.285714	1.40784e-05	0.09559	0.078296	0.000619364	0.0782984	"Proteobacteria": Alphaproteobacteria: "Parvularculales": "Parvularculaceae": Parvularcula
OTU8001	0	0	0	6	0	9	0	15	0	0	0	2.13971	0	4.09812	0	0.285714	1.46855e-05	0.09535	0.0780994	0.000646075	0.0781021	"Bacteroidetes": "Bacteroidia": "Bacteroidales": "Porphyromonadaceae": Paludibacter
OTU3626	0	0	0	7	0	4	0	11	0	0	0	2.49633	0	1.82139	0	0.285714	1.01651e-05	0.095	0.0778127	0.000447202	0.077814	Firmicutes: Clostridia: Clostridiales: Ruminococcaceae: Ethanoligenens
OTU4413	0	0	0	19	0	8	0	27	0	0	0	6.77576	0	3.64277	0	0.285714	2.4528e-05	0.09434	0.0772721	0.00107909	0.0772797	"Bacteroidetes": "Bacteroidia": "Bacteroidales": "Prevotellaceae": Prevotella
OTU2705	0	5	5	0	0	0	0	10	0	6.06493	4.46255	0	0	0	0	0.285714	2.47845e-05	0.09368	0.0767315	0.00109037	0.0767393	Firmicutes: Clostridia: Clostridiales: Ruminococcaceae: Acetivibrio
OTU4763	0	0	0	10	0	17	0	27	0	0	0	3.56619	0	7.74089	0	0.285714	2.66199e-05	0.09357	0.0766414	0.00117112	0.0766504	Firmicutes: Clostridia: Clostridiales: Lachnospiraceae: Butyrivibrio
OTU6080	0	0	0	173	0	9	0	182	0	0	0	61.6951	0	4.09812	0	0.285714	0.000154895	0.09317	0.0763138	0.00681444	0.0766175	"Bacteroidetes": "Bacteroidia": "Bacteroidales": "Marinilabiaceae": Anaerophaga
OTU2538	0	0	0	8	0	6	0	14	0	0	0	2.85295	0	2.73208	0	0.285714	1.31487e-05	0.09353	0.0766087	0.000578462	0.0766109	Firmicutes: Clostridia: Clostridiales: Ruminococcaceae: Papillibacter
OTU5161	0	11	13	0	0	0	0	24	0	13.3429	11.6026	0	0	0	0	0.285714	5.87284e-05	0.09328	0.0764039	0.00258369	0.0764476	Firmicutes: Clostridia: Clostridiales: Lachnospiraceae: Marvinbryantia
OTU4410	3	0	0	29	0	0	0	32	85.186	0	0	10.342	0	0	0	0.285714	0.000224899	0.09248	0.0757486	0.00989418	0.0763921	Firmicutes: Clostridia: Clostridiales: Lachnospiraceae: Lactonifactor
OTU5187	0	28	52	0	0	0	0	80	0	33.9636	46.4105	0	0	0	0	0.285714	0.000189222	0.09259	0.0758387	0.00832464	0.0762943	"Bacteroidetes": "Bacteroidia": "Bacteroidales": "Prevotellaceae": Prevotella
OTU7634	0	0	0	12	0	40	0	52	0	0	0	4.27943	0	18.2139	0	0.285714	5.29553e-05	0.09309	0.0762483	0.00232971	0.0762839	"Bacteroidetes": "Bacteroidia": "Bacteroidales": "Porphyromonadaceae": Odoribacter
OTU2685	0	22	23	0	0	0	0	45	0	26.6857	20.5277	0	0	0	0	0.285714	0.000111153	0.09293	0.0761172	0.00489007	0.0762741	Firmicutes: Clostridia: Clostridiales: Lachnospiraceae: Catonella
OTU5798	0	0	0	18	0	41	0	59	0	0	0	6.41914	0	18.6692	0	0.285714	5.90648e-05	0.09274	0.0759616	0.00259849	0.076006	"Tenericutes": Mollicutes: Anaeroplasmatales: Anaeroplasmataceae: Anaeroplasma
OTU3871	0	0	0	15	0	9	0	24	0	0	0	5.34928	0	4.09812	0	0.285714	2.22417e-05	0.09272	0.0759452	0.000978502	0.0759515	"Bacteroidetes": "Bacteroidia": "Bacteroidales": "Prevotellaceae": Prevotella
OTU4795	0	0	0	9	0	6	0	15	0	0	0	3.20957	0	2.73208	0	0.285714	1.39883e-05	0.09258	0.0758305	0.000615398	0.075833	"Bacteroidetes": "Bacteroidia": "Bacteroidales": "Prevotellaceae": Paraprevotella
OTU3815	0	0	0	10	0	41	0	51	0	0	0	3.56619	0	18.6692	0	0.285714	5.23482e-05	0.09207	0.0754128	0.002303	0.075448	Firmicutes: Clostridia: Clostridiales: Lachnospiraceae: Butyrivibrio
OTU947	0	0	0	108	0	17	0	125	0	0	0	38.5148	0	7.74089	0	0.285714	0.000108899	0.09187	0.075249	0.00479088	0.0754014	"Tenericutes": Mollicutes: Acholeplasmatales: Acholeplasmataceae: Acholeplasma
OTU4656	0	0	0	16	0	9	0	25	0	0	0	5.7059	0	4.09812	0	0.285714	2.30813e-05	0.0915	0.0749459	0.00101544	0.0749528	"Bacteroidetes": "Bacteroidia": "Bacteroidales": "Prevotellaceae": Prevotella
OTU3545	0	0	0	5	0	5	0	10	0	0	0	1.78309	0	2.27673	0	0.285714	9.55793e-06	0.0915	0.0749459	0.000420491	0.0749471	"Bacteroidetes": "Bacteroidia": "Bacteroidales": "Prevotellaceae": Prevotella
OTU1396	0	0	0	81	0	16	0	97	0	0	0	28.8861	0	7.28555	0	0.285714	8.51579e-05	0.0911	0.0746183	0.00374643	0.0747123	"Spirochaetes": Spirochaetes: Spirochaetales: Spirochaetaceae: Treponema
OTU3820	0	0	0	4	0	4	0	8	0	0	0	1.42648	0	1.82139	0	0.285714	7.64635e-06	0.09105	0.0745774	0.000336393	0.0745781	Firmicutes: Clostridia: Clostridiales: Lachnospiraceae: Lachnobacterium
OTU4798	0	0	0	31	1	0	0	32	0	0	0	11.0552	79.0115	0	0	0.285714	0.000212041	0.0898	0.0735535	0.00932854	0.0741427	Firmicutes: Clostridia: Clostridiales: Lachnospiraceae: Robinsoniella
OTU4478	0	0	0	34	2	0	0	36	0	0	0	12.125	158.023	0	0	0.285714	0.000400575	0.08771	0.0718416	0.0176229	0.0739715	Firmicutes: Clostridia: Clostridiales: Lachnospiraceae: Lachnospiracea_incertae_sedis
OTU1254	0	0	0	28	0	7	0	35	0	0	0	9.98533	0	3.18743	0	0.285714	3.10122e-05	0.09023	0.0739057	0.00136435	0.0739183	"Bacteroidetes": "Sphingobacteria": "Sphingobacteriales": "Flammeovirgaceae": Sediminitomix
OTU6012	0	0	0	8	0	4	0	12	0	0	0	2.85295	0	1.82139	0	0.285714	1.10047e-05	0.09008	0.0737828	0.000484138	0.0737844	Firmicutes: Clostridia: Clostridiales: Ruminococcaceae: Oscillibacter
OTU7756	0	0	0	14	0	5	0	19	0	0	0	4.99267	0	2.27673	0	0.285714	1.71141e-05	0.09004	0.0737501	0.000752918	0.0737539	"Bacteroidetes": "Bacteroidia": "Bacteroidales": "Porphyromonadaceae": Proteiniphilum
OTU8213	0	0	0	1967	0	16	0	1983	0	0	0	701.47	0	7.28555	0	0.285714	0.0016686	0	0	0.0734084	0.0734084	"Proteobacteria": Gammaproteobacteria: Pseudomonadales: Moraxellaceae: Acinetobacter
OTU203	0	7	14	0	0	0	0	21	0	8.4909	12.4951	0	0	0	0	0.285714	4.94068e-05	0.08911	0.0729883	0.0021736	0.0730207	Firmicutes: Negativicutes: Selenomonadales: Veillonellaceae: Selenomonas
OTU2654	0	0	12	46	0	0	0	58	0	0	10.7101	16.4045	0	0	0	0.285714	6.38351e-05	0.08901	0.0729064	0.00280836	0.0729605	Firmicutes: Clostridia: Clostridiales: Lachnospiraceae: Lactonifactor
OTU4900	0	0	0	38	0	21	0	59	0	0	0	13.5515	0	9.56228	0	0.285714	5.44161e-05	0.08885	0.0727754	0.00239398	0.0728147	Firmicutes: Clostridia: Clostridiales: Ruminococcaceae: Oscillibacter
OTU2525	0	0	0	19	0	10	0	29	0	0	0	6.77576	0	4.55347	0	0.285714	2.66721e-05	0.08866	0.0726197	0.00117341	0.0726292	Firmicutes: Clostridia: Clostridiales: Clostridiales_Incertae Sedis III: Tepidanaerobacter
OTU3651	0	0	0	927	0	637	0	1564	0	0	0	330.586	0	290.056	0	0.285714	0.00146116	0.04037	0.0330663	0.0642821	0.0722881	"Bacteroidetes": "Bacteroidia": "Bacteroidales": "Prevotellaceae": Prevotella
OTU5010	5	0	0	0	0	0	1	6	141.977	0	0	0	0	0	142.11	0.285714	0.000668816	0.08052	0.0659524	0.0294239	0.0722183	Firmicutes: Clostridia: Clostridiales: Lachnospiraceae: Coprococcus
OTU6535	1	0	0	78	0	0	0	79	28.3953	0	0	27.8163	0	0	0	0.285714	0.000132337	0.08788	0.0719809	0.00582204	0.0722159	"Bacteroidetes": "Bacteroidia": "Bacteroidales": "Bacteroidales"_incertae_sedis: Phocaeicola
OTU2526	0	0	57	0	0	6	0	63	0	0	50.8731	0	0	2.73208	0	0.285714	0.000126201	0.08785	0.0719563	0.00555208	0.0721702	"Synergistetes": Synergistia: Synergistales: Synergistaceae: Aminiphilus
OTU2292	0	0	0	58	0	46	0	104	0	0	0	20.6839	0	20.9459	0	0.285714	9.80079e-05	0.08785	0.0719563	0.00431176	0.0720854	Firmicutes: Clostridia: Clostridiales: Peptococcaceae 1: Peptococcus
OTU6116	0	0	0	18	0	7	0	25	0	0	0	6.41914	0	3.18743	0	0.285714	2.26165e-05	0.08788	0.0719809	0.000994987	0.0719877	"Bacteroidetes": "Bacteroidia": "Bacteroidales": "Marinilabiaceae": Anaerophaga
OTU5124	0	299	347	0	0	0	0	646	0	362.683	309.701	0	0	0	0	0.285714	0.00158297	0.02223	0.0182082	0.0696413	0.0719822	Firmicutes: Clostridia: Clostridiales: Lachnospiraceae: Lachnobacterium
OTU2071	0	0	0	0	0	21	1	22	0	0	0	0	0	9.56228	142.11	0.285714	0.000357077	0.08572	0.0702117	0.0157092	0.0719476	Firmicutes: Clostridia: Clostridiales: Ruminococcaceae: Oscillibacter
OTU3488	0	0	0	0	3	38	0	41	0	0	0	0	237.035	17.3032	0	0.285714	0.00059878	0.08143	0.0666978	0.0263427	0.0717115	Firmicutes: Clostridia: Clostridiales: Lachnospiraceae: Butyrivibrio
OTU4908	4	0	0	36	0	0	0	40	113.581	0	0	12.8383	0	0	0	0.285714	0.000297626	0.08602	0.0704574	0.0130937	0.0716637	Firmicutes: Clostridia: Clostridiales: Ruminococcaceae: Oscillibacter
OTU3461	0	0	0	5	0	4	0	9	0	0	0	1.78309	0	1.82139	0	0.285714	8.48592e-06	0.08747	0.071645	0.000373329	0.071646	"Bacteroidetes": "Bacteroidia": "Bacteroidales": "Prevotellaceae": Prevotella
OTU4865	0	0	0	33	0	4	0	37	0	0	0	11.7684	0	1.82139	0	0.285714	3.19941e-05	0.0873	0.0715058	0.00140755	0.0715197	"Bacteroidetes": "Bacteroidia": "Bacteroidales": "Prevotellaceae": Prevotella
OTU5196	0	39	57	0	0	0	0	96	0	47.3065	50.8731	0	0	0	0	0.285714	0.000231141	0.08621	0.070613	0.0101688	0.0713414	"Bacteroidetes": "Bacteroidia": "Bacteroidales": "Prevotellaceae": Prevotella
OTU3313	0	0	0	346	0	83	0	429	0	0	0	123.39	0	37.7938	0	0.285714	0.000379471	0.08458	0.0692779	0.0166944	0.071261	"Bacteroidetes": "Bacteroidia": "Bacteroidales": "Porphyromonadaceae": Tannerella
OTU3195	0	0	0	4	0	4	0	8	0	0	0	1.42648	0	1.82139	0	0.285714	7.64635e-06	0.08692	0.0711945	0.000336393	0.0711953	Firmicutes: Clostridia: Clostridiales: Ruminococcaceae: Ethanoligenens
OTU4454	0	0	0	19	0	8	0	27	0	0	0	6.77576	0	3.64277	0	0.285714	2.4528e-05	0.08686	0.0711454	0.00107909	0.0711536	Firmicutes: Clostridia: Clostridiales: Ruminococcaceae: Oscillibacter
OTU3751	0	0	0	37	1	0	0	38	0	0	0	13.1949	79.0115	0	0	0.285714	0.000217079	0.086	0.070441	0.00955016	0.0710854	"Bacteroidetes": "Bacteroidia": "Bacteroidales": "Prevotellaceae": Prevotella
OTU8227	0	0	0	1878	0	36	0	1914	0	0	0	669.73	0	16.3925	0	0.285714	0.00161532	0	0	0.0710643	0.0710643	"Proteobacteria": Gammaproteobacteria: "Enterobacteriales": Enterobacteriaceae: Klebsiella
OTU5658	0	0	4	0	0	12	0	16	0	0	3.57004	0	0	5.46416	0	0.285714	2.12689e-05	0.08667	0.0709898	0.000935705	0.0709959	Firmicutes: Clostridia: Clostridiales: Clostridiales_Incertae Sedis XIII: Anaerovorax
OTU4470	0	0	0	107	4	0	0	111	0	0	0	38.1582	316.046	0	0	0.285714	0.000833893	0.07403	0.0606366	0.0366862	0.0708708	"Bacteroidetes": "Sphingobacteria": "Sphingobacteriales": "Flammeovirgaceae": Limibacter
OTU4961	0	5	6	0	0	0	0	11	0	6.06493	5.35506	0	0	0	0	0.285714	2.68858e-05	0.08589	0.0703509	0.00118281	0.0703608	Firmicutes: Clostridia: Clostridiales: Lachnospiraceae: Anaerostipes
OTU6718	0	0	0	16	0	7	0	23	0	0	0	5.7059	0	3.18743	0	0.285714	2.09373e-05	0.08588	0.0703427	0.000921115	0.0703487	"Spirochaetes": Spirochaetes: Spirochaetales: Spirochaetaceae: Treponema
OTU5169	0	6	9	0	0	0	0	15	0	7.27792	8.03259	0	0	0	0	0.285714	3.60451e-05	0.08583	0.0703017	0.00158577	0.0703196	Firmicutes: Clostridia: Clostridiales: Ruminococcaceae: Oscillibacter
OTU1204	0	0	0	10	0	8	0	18	0	0	0	3.56619	0	3.64277	0	0.285714	1.69718e-05	0.08549	0.0700233	0.000746659	0.0700272	Firmicutes: Bacilli: Bacillales: Bacillaceae 2: Tenuibacillus
OTU4601	0	0	0	25	0	42	0	67	0	0	0	8.91547	0	19.1246	0	0.285714	6.60138e-05	0.08475	0.0694171	0.00290421	0.0694779	"Bacteroidetes": "Bacteroidia": "Bacteroidales": "Porphyromonadaceae": Tannerella
OTU1390	0	0	0	5	0	6	0	11	0	0	0	1.78309	0	2.73208	0	0.285714	1.06299e-05	0.08444	0.0691632	0.000467653	0.0691648	"Spirochaetes": Spirochaetes: Spirochaetales: Spirochaetaceae: Treponema
OTU7761	0	0	0	400	0	321	0	721	0	0	0	142.648	0	146.166	0	0.285714	0.000679946	0.07594	0.062201	0.0299135	0.0690202	"Bacteroidetes": Flavobacteria: "Flavobacteriales": Cryomorphaceae: Wandonia
OTU6496	0	0	0	167	0	4	0	171	0	0	0	59.5554	0	1.82139	0	0.285714	0.000144497	0.08386	0.0686882	0.00635702	0.0689817	"Bacteroidetes": "Bacteroidia": "Bacteroidales": "Bacteroidales"_incertae_sedis: Phocaeicola
OTU3728	0	0	0	9	1	0	0	10	0	0	0	3.20957	79.0115	0	0	0.285714	0.000193571	0.08353	0.0684179	0.00851594	0.0689458	"Bacteroidetes": "Sphingobacteria": "Sphingobacteriales": "Flammeovirgaceae": Limibacter
OTU2447	3	0	0	0	0	20	0	23	85.186	0	0	0	0	9.10693	0	0.285714	0.000221991	0.08331	0.0682377	0.00976627	0.068933	Firmicutes: Clostridia: Clostridiales: Ruminococcaceae: Ethanoligenens
OTU4924	0	4	4	0	0	0	0	8	0	4.85195	3.57004	0	0	0	0	0.285714	1.98276e-05	0.08405	0.0688438	0.000872296	0.0688493	"Bacteroidetes": "Bacteroidia": "Bacteroidales": "Prevotellaceae": Prevotella
OTU2464	4	0	0	0	0	13	0	17	113.581	0	0	0	0	5.91951	0	0.285714	0.000281337	0.08262	0.0676725	0.0123771	0.0687951	Firmicutes: Clostridia: Clostridiales: Ruminococcaceae: Sporobacter
OTU6430	0	0	0	56	0	0	1	57	0	0	0	19.9707	0	0	142.11	0.285714	0.000381581	0.08127	0.0665667	0.0167873	0.0686509	"Bacteroidetes": "Sphingobacteria": "Sphingobacteriales": Cytophagaceae: Meniscus
OTU2593	2	0	0	0	0	23	0	25	56.7907	0	0	0	0	10.473	0	0.285714	0.000158357	0.08333	0.068254	0.00696674	0.0686087	Firmicutes: Clostridia: Clostridiales: Clostridiales_Incertae Sedis IV: Mahella
OTU2750	0	0	0	357	0	137	0	494	0	0	0	127.313	0	62.3825	0	0.285714	0.000446594	0.08007	0.0655838	0.0196475	0.0684636	Firmicutes: Clostridia: Clostridiales: Lachnospiraceae: Lachnobacterium
OTU6579	0	0	0	70	0	5	0	75	0	0	0	24.9633	0	2.27673	0	0.285714	6.41305e-05	0.08338	0.068295	0.00282135	0.0683533	"Bacteroidetes": "Bacteroidia": "Bacteroidales": "Porphyromonadaceae": Tannerella
OTU3464	0	0	0	191	0	4	0	195	0	0	0	68.1142	0	1.82139	0	0.285714	0.000164647	0.08224	0.0673612	0.00724349	0.0677496	Firmicutes: Clostridia: Clostridiales: Ruminococcaceae: Oscillibacter
OTU4958	0	10	14	0	0	0	0	24	0	12.1299	12.4951	0	0	0	0	0.285714	5.79739e-05	0.08241	0.0675005	0.0025505	0.0675487	Firmicutes: Clostridia: Clostridiales: Lachnospiraceae: Lachnobacterium
OTU3609	0	0	0	0	1	4	0	5	0	0	0	0	79.0115	1.82139	0	0.285714	0.000190303	0.08173	0.0669435	0.00837216	0.067465	Firmicutes: Clostridia: Clostridiales: Lachnospiraceae: Robinsoniella
OTU3556	0	0	0	122	0	12	0	134	0	0	0	43.5075	0	5.46416	0	0.285714	0.000115293	0.08207	0.067222	0.00507218	0.0674131	Firmicutes: Clostridia: Clostridiales: Ruminococcaceae: Clostridium IV
OTU2697	0	5	5	0	0	0	0	10	0	6.06493	4.46255	0	0	0	0	0.285714	2.47845e-05	0.08222	0.0673449	0.00109037	0.0673537	Firmicutes: Clostridia: Clostridiales: Ruminococcaceae: Acetivibrio
OTU5728	0	4	10	0	0	0	0	14	0	4.85195	8.9251	0	0	0	0	0.285714	3.24349e-05	0.08207	0.067222	0.00142694	0.0672371	Firmicutes: Clostridia: Clostridiales: Ruminococcaceae: Clostridium IV
OTU3876	0	0	0	7	0	18	0	25	0	0	0	2.49633	0	8.19624	0	0.285714	2.51732e-05	0.08179	0.0669927	0.00110747	0.0670018	"Bacteroidetes": "Bacteroidia": "Bacteroidales": "Prevotellaceae": Prevotella
OTU7868	0	0	0	32	0	4	0	36	0	0	0	11.4118	0	1.82139	0	0.285714	3.11545e-05	0.08154	0.0667879	0.00137061	0.066802	"Bacteroidetes": "Bacteroidia": "Bacteroidales": "Porphyromonadaceae": Paludibacter
OTU5025	0	0	0	0	1	0	1	2	0	0	0	0	79.0115	0	142.11	0.285714	0.000520579	0.07655	0.0627007	0.0229023	0.0667525	"Chloroflexi": Anaerolineae: Anaerolineales: Anaerolineaceae: Bellilinea
OTU5774	0	21	28	0	0	0	0	49	0	25.4727	24.9903	0	0	0	0	0.285714	0.000118804	0.08099	0.0663374	0.00522664	0.066543	Firmicutes: Clostridia: Clostridiales: Lachnospiraceae: Lachnospiracea_incertae_sedis
OTU4761	0	0	0	4	0	4	0	8	0	0	0	1.42648	0	1.82139	0	0.285714	7.64635e-06	0.0812	0.0665094	0.000336393	0.0665103	Firmicutes: Clostridia: Clostridiales: Ruminococcaceae: Clostridium IV
OTU7849	0	0	0	15	1	0	0	16	0	0	0	5.34928	79.0115	0	0	0.285714	0.000198608	0.08049	0.0659279	0.00873756	0.0665043	"Bacteroidetes": "Bacteroidia": "Bacteroidales": "Porphyromonadaceae": Barnesiella
OTU3811	0	0	0	17	0	78	0	95	0	0	0	6.06252	0	35.517	0	0.285714	9.78895e-05	0.08094	0.0662964	0.00430655	0.0664362	"Bacteroidetes": "Bacteroidia": "Bacteroidales": Bacteroidaceae: Bacteroides
OTU4391	0	0	0	96	0	12	0	108	0	0	0	34.2354	0	5.46416	0	0.285714	9.34636e-05	0.08094	0.0662964	0.00411183	0.0664238	"Bacteroidetes": "Bacteroidia": "Bacteroidales": "Prevotellaceae": Paraprevotella
OTU3613	0	0	0	7	0	4	0	11	0	0	0	2.49633	0	1.82139	0	0.285714	1.01651e-05	0.08103	0.0663702	0.000447202	0.0663717	"Bacteroidetes": "Bacteroidia": "Bacteroidales": "Prevotellaceae": Prevotella
OTU5127	0	243	226	0	0	0	0	469	0	294.756	201.707	0	0	0	0	0.285714	0.00116881	0.05029	0.0411916	0.0514205	0.0658849	Firmicutes: Clostridia: Clostridiales: Lachnospiraceae: Syntrophococcus
OTU7893	0	0	0	6	0	19	0	25	0	0	0	2.13971	0	8.65159	0	0.285714	2.54056e-05	0.0804	0.0658541	0.00111769	0.0658636	"Bacteroidetes": "Bacteroidia": "Bacteroidales": "Prevotellaceae": Paraprevotella
OTU3929	0	0	0	13	0	93	0	106	0	0	0	4.63605	0	42.3472	0	0.285714	0.000110611	0.07985	0.0654036	0.00486623	0.0655844	"Bacteroidetes": "Bacteroidia": "Bacteroidales": "Prevotellaceae": Paraprevotella
OTU2714	4	0	0	0	0	0	2	6	113.581	0	0	0	0	0	284.219	0.285714	0.000936531	0.06222	0.0509632	0.0412017	0.065535	Firmicutes: Clostridia: Clostridiales: Ruminococcaceae: Clostridium IV
OTU5668	0	5	7	0	0	0	0	12	0	6.06493	6.24757	0	0	0	0	0.285714	2.8987e-05	0.07994	0.0654774	0.00127525	0.0654898	Firmicutes: Clostridia: Clostridiales: Lachnospiraceae: Moryella
OTU556	2	0	0	0	0	14	0	16	56.7907	0	0	0	0	6.37485	0	0.285714	0.000148709	0.07947	0.0650924	0.00654229	0.0654203	"Bacteroidetes": "Bacteroidia": "Bacteroidales": "Rikenellaceae": Rikenella
OTU3424	0	0	0	0	0	9	1	10	0	0	0	0	0	4.09812	142.11	0.285714	0.000344213	0.0774	0.0633969	0.0151433	0.0651804	Firmicutes: Clostridia: Clostridiales: Ruminococcaceae: Acetanaerobacterium
OTU3900	0	0	0	9	0	32	0	41	0	0	0	3.20957	0	14.5711	0	0.285714	4.18605e-05	0.0794	0.0650351	0.00184161	0.0650611	"Bacteroidetes": "Bacteroidia": "Bacteroidales": "Porphyromonadaceae": Proteiniphilum
OTU6722	0	0	0	31	0	14	0	45	0	0	0	11.0552	0	6.37485	0	0.285714	4.1035e-05	0.0794	0.0650351	0.00180529	0.0650601	"Bacteroidetes": "Bacteroidia": "Bacteroidales": "Porphyromonadaceae": Butyricimonas
OTU5896	0	0	0	46	0	341	0	387	0	0	0	16.4045	0	155.273	0	0.285714	0.000404176	0.07639	0.0625696	0.0177813	0.0650471	"Bacteroidetes": "Bacteroidia": "Bacteroidales": "Prevotellaceae": Hallella
OTU670	0	0	0	5	0	19	0	24	0	0	0	1.78309	0	8.65159	0	0.285714	2.45661e-05	0.07931	0.0649613	0.00108076	0.0649703	Firmicutes: Erysipelotrichia: Erysipelotrichales: Erysipelotrichaceae: Turicibacter
OTU3440	0	0	0	9	0	5	0	14	0	0	0	3.20957	0	2.27673	0	0.285714	1.29162e-05	0.07924	0.064904	0.000568237	0.0649065	"Bacteroidetes": Flavobacteria: "Flavobacteriales": Flavobacteriaceae: Yeosuana
OTU5055	0	5	6	0	0	0	0	11	0	6.06493	5.35506	0	0	0	0	0.285714	2.68858e-05	0.0792	0.0648712	0.00118281	0.064882	Firmicutes: Clostridia: Clostridiales: Lachnospiraceae: Syntrophococcus
OTU2298	0	0	0	5	0	54	0	59	0	0	0	1.78309	0	24.5887	0	0.285714	6.20864e-05	0.07909	0.0647811	0.00273143	0.0648387	"Bacteroidetes": "Bacteroidia": "Bacteroidales": "Porphyromonadaceae": Tannerella
OTU6030	0	0	0	0	2	9	0	11	0	0	0	0	158.023	4.09812	0	0.285714	0.000381677	0.07639	0.0625696	0.0167915	0.0647836	"Bacteroidetes": "Bacteroidia": "Bacteroidales": "Prevotellaceae": Hallella
OTU4467	0	0	0	12	0	37	0	49	0	0	0	4.27943	0	16.8478	0	0.285714	4.97393e-05	0.07892	0.0646419	0.00218823	0.0646789	Firmicutes: Clostridia: Clostridiales: Ruminococcaceae: Acetanaerobacterium
OTU6874	0	181	184	0	0	0	0	365	0	219.551	164.222	0	0	0	0	0.285714	0.000903504	0.06213	0.0508895	0.0397487	0.0645732	"Actinobacteria": Actinobacteria: Coriobacteridae: Coriobacteriales: "Coriobacterineae"
OTU2424	0	0	0	66	0	13	0	79	0	0	0	23.5369	0	5.91951	0	0.285714	6.93482e-05	0.07864	0.0644126	0.0030509	0.0644848	"Bacteroidetes": "Bacteroidetes"_incertae_sedis: Prolixibacter::
OTU6509	0	0	0	0	4	220	0	224	0	0	0	0	316.046	100.176	0	0.285714	0.0009799	0.05815	0.0476296	0.0431097	0.0642419	"Bacteroidetes": "Sphingobacteria": "Sphingobacteriales": Chitinophagaceae: Filimonas
OTU2440	2	0	0	0	0	14	0	16	56.7907	0	0	0	0	6.37485	0	0.285714	0.000148709	0.07801	0.0638965	0.00654229	0.0642306	Firmicutes: Clostridia: Clostridiales: Ruminococcaceae: Papillibacter
OTU2686	1	0	14	0	0	0	0	15	28.3953	0	12.4951	0	0	0	0	0.285714	9.62673e-05	0.07821	0.0640603	0.00423518	0.0642002	Firmicutes: Clostridia: Clostridiales: Peptococcaceae 1: Peptococcus
OTU4965	0	15	19	0	0	0	0	34	0	18.1948	16.9577	0	0	0	0	0.285714	8.27585e-05	0.07814	0.064003	0.00364087	0.0641065	"Bacteroidetes": "Bacteroidia": "Bacteroidales": "Prevotellaceae": Prevotella
OTU6303	0	0	0	5	2	0	0	7	0	0	0	1.78309	158.023	0	0	0.285714	0.000376227	0.07557	0.061898	0.0165517	0.0640728	"Bacteroidetes": "Bacteroidia": "Bacteroidales": "Prevotellaceae": Prevotella
OTU7185	0	0	0	33	0	20	0	53	0	0	0	11.7684	0	9.10693	0	0.285714	4.91462e-05	0.07798	0.063872	0.00216214	0.0639085	"Bacteroidetes": "Bacteroidia": "Bacteroidales": "Porphyromonadaceae": Paludibacter
OTU1671	0	0	0	445	0	47	0	492	0	0	0	158.695	0	21.4013	0	0.285714	0.000423996	0.07461	0.0611117	0.0186533	0.0638951	Firmicutes: Clostridia: Clostridiales: Ruminococcaceae: Anaerotruncus
OTU1392	0	0	0	57	0	5	0	62	0	0	0	20.3273	0	2.27673	0	0.285714	5.3216e-05	0.07793	0.063831	0.00234118	0.0638739	"Proteobacteria": Alphaproteobacteria: Rhizobiales: Methylocystaceae: Methylopila
OTU2374	2	0	0	0	0	7	0	9	56.7907	0	0	0	0	3.18743	0	0.285714	0.000141205	0.07761	0.0635689	0.00621215	0.0638717	Firmicutes: Clostridia: Clostridiales: Clostridiales_Incertae Sedis IV: Mahella
OTU5427	1	0	0	0	0	0	1	2	28.3953	0	0	0	0	0	142.11	0.285714	0.000401415	0.0747	0.0611854	0.0176598	0.063683	Firmicutes: Clostridia: Clostridiales: Ruminococcaceae: Sporobacter
OTU3902	0	0	0	28	0	28	0	56	0	0	0	9.98533	0	12.7497	0	0.285714	5.35244e-05	0.07717	0.0632085	0.00235475	0.0632524	"Bacteroidetes": "Bacteroidia": "Bacteroidales": "Prevotellaceae": Prevotella
OTU2454	0	0	4	0	0	7	0	11	0	0	3.57004	0	0	3.18743	0	0.285714	1.59089e-05	0.07702	0.0630856	0.000699895	0.0630895	Firmicutes: Clostridia: Clostridiales: Ruminococcaceae: Oscillibacter
OTU3813	0	0	0	4	0	17	0	21	0	0	0	1.42648	0	7.74089	0	0.285714	2.15825e-05	0.07686	0.0629546	0.000949498	0.0629618	Firmicutes: Clostridia: Clostridiales: Ruminococcaceae: Sporobacter
OTU3852	0	0	0	17	0	8	0	25	0	0	0	6.06252	0	3.64277	0	0.285714	2.28489e-05	0.07682	0.0629218	0.00100521	0.0629299	"Bacteroidetes": "Bacteroidia": "Bacteroidales": "Prevotellaceae": Prevotella
OTU4663	0	0	0	4	0	17	0	21	0	0	0	1.42648	0	7.74089	0	0.285714	2.15825e-05	0.07682	0.0629218	0.000949498	0.062929	"Bacteroidetes": "Bacteroidia": "Bacteroidales": "Prevotellaceae": Prevotella
OTU3417	0	0	0	93	0	5	0	98	0	0	0	33.1656	0	2.27673	0	0.285714	8.34408e-05	0.0766	0.0627416	0.00367089	0.0628489	"Bacteroidetes": "Bacteroidia": "Bacteroidales": "Prevotellaceae": Prevotella
OTU1391	0	0	7	0	0	26	0	33	0	0	6.24757	0	0	11.839	0	0.285714	4.25807e-05	0.07645	0.0626188	0.00187329	0.0626468	Firmicutes: Clostridia: Clostridiales: Ruminococcaceae: Clostridium IV
OTU2408	0	0	0	0	3	31	0	34	0	0	0	0	237.035	14.1157	0	0.285714	0.000591276	0.06955	0.0569671	0.0260126	0.0626251	Firmicutes: Clostridia: Clostridiales: Eubacteriaceae: Alkalibaculum
OTU3409	0	0	0	142	0	175	0	317	0	0	0	50.6399	0	79.6857	0	0.285714	0.000306822	0.07462	0.0611198	0.0134983	0.0625926	Firmicutes: Clostridia: Clostridiales: Lachnospiraceae: Howardella
OTU6211	0	0	0	0	3	17	0	20	0	0	0	0	237.035	7.74089	0	0.285714	0.000576268	0.06982	0.0571883	0.0253523	0.0625559	"Bacteroidetes": "Bacteroidia": "Bacteroidales": "Rikenellaceae": Rikenella
OTU1973	0	0	0	7	0	8	0	15	0	0	0	2.49633	0	3.64277	0	0.285714	1.44531e-05	0.07635	0.0625369	0.00063585	0.0625401	Firmicutes: Clostridia: Clostridiales: Ruminococcaceae: Saccharofermentans
OTU4804	0	0	0	24	0	23	0	47	0	0	0	8.55886	0	10.473	0	0.285714	4.48061e-05	0.07615	0.062373	0.0019712	0.0624042	Firmicutes: Clostridia: Clostridiales: Lachnospiraceae: Clostridium XlVa
OTU1886	0	0	0	7	0	72	0	79	0	0	0	2.49633	0	32.785	0	0.285714	8.30617e-05	0.07603	0.0622748	0.00365421	0.0623819	Firmicutes: Clostridia: Clostridiales: Ruminococcaceae: Ruminococcus
OTU4903	0	0	0	24	0	37	0	61	0	0	0	8.55886	0	16.8478	0	0.285714	5.98142e-05	0.07586	0.0621355	0.00263146	0.0621912	"Bacteroidetes": "Bacteroidia": "Bacteroidales": "Prevotellaceae": Paraprevotella
OTU3395	0	0	0	325	1	0	0	326	0	0	0	115.901	79.0115	0	0	0.285714	0.000458877	0.07181	0.0588182	0.0201878	0.0621863	"Bacteroidetes": "Bacteroidia": "Bacteroidales": "Prevotellaceae": Prevotella
OTU3520	0	0	0	14	0	5	0	19	0	0	0	4.99267	0	2.27673	0	0.285714	1.71141e-05	0.07578	0.06207	0.000752918	0.0620745	"Bacteroidetes": "Bacteroidia": "Bacteroidales": "Prevotellaceae": Prevotella
OTU5748	0	0	0	0	3	0	1	4	0	0	0	0	237.035	0	142.11	0.285714	0.000892608	0.05868	0.0480637	0.0392694	0.0620661	Firmicutes: Clostridia: Clostridiales: Eubacteriaceae: Eubacterium
OTU7744	0	0	0	1278	0	20	0	1298	0	0	0	455.759	0	9.10693	0	0.285714	0.00109442	0.04743	0.038849	0.0481479	0.0618665	"Bacteroidetes": "Bacteroidia": "Bacteroidales": "Porphyromonadaceae": Barnesiella
OTU1874	0	0	0	17	0	22	0	39	0	0	0	6.06252	0	10.0176	0	0.285714	3.7857e-05	0.0754	0.0617587	0.00166548	0.0617812	"Proteobacteria": Alphaproteobacteria: Rhizobiales: Hyphomicrobiaceae: Zhangella
OTU5529	2	0	0	39	0	0	0	41	56.7907	0	0	13.9081	0	0	0	0.285714	0.000166444	0.07479	0.0612591	0.00732254	0.0616952	Firmicutes: Clostridia: Clostridiales: Lachnospiraceae: Shuttleworthia
OTU4776	0	0	0	8	0	13	0	21	0	0	0	2.85295	0	5.91951	0	0.285714	2.06527e-05	0.07527	0.0616523	0.000908596	0.0616589	Firmicutes: Clostridia: Clostridiales: Lachnospiraceae: Lachnospiracea_incertae_sedis
OTU3527	0	0	0	110	0	7	0	117	0	0	0	39.2281	0	3.18743	0	0.285714	9.98576e-05	0.07497	0.0614065	0.00439313	0.0615635	"Bacteroidetes": "Bacteroidia": "Bacteroidales": "Prevotellaceae": Prevotella
OTU7923	0	8	8	0	0	0	0	16	0	9.70389	7.14008	0	0	0	0	0.285714	3.96553e-05	0.07511	0.0615212	0.00174459	0.0615459	Firmicutes: Erysipelotrichia: Erysipelotrichales: Erysipelotrichaceae: Solobacterium
OTU5342	2	0	0	0	0	0	3	5	56.7907	0	0	0	0	0	426.329	0.285714	0.0011374	0.04356	0.0356792	0.0500385	0.0614561	Firmicutes: Clostridia: Clostridiales: Lachnospiraceae: Lachnospiracea_incertae_sedis
OTU1506	0	0	0	294	0	21	0	315	0	0	0	104.846	0	9.56228	0	0.285714	0.000269348	0.0736	0.0602844	0.0118497	0.061438	"Spirochaetes": Spirochaetes: Spirochaetales: Spirochaetaceae: Treponema
OTU2323	0	0	39	0	0	110	0	149	0	0	34.8079	0	0	50.0881	0	0.285714	0.000199868	0.0742	0.0607758	0.00879299	0.0614086	Firmicutes: Clostridia: Clostridiales: Ruminococcaceae: Acetanaerobacterium
OTU7904	0	0	0	0	1	10	0	11	0	0	0	0	79.0115	4.55347	0	0.285714	0.000196735	0.07408	0.0606775	0.00865513	0.0612917	"Bacteroidetes": "Bacteroidia": "Bacteroidales": "Prevotellaceae": Paraprevotella
OTU1592	0	0	13	0	0	65	0	78	0	0	11.6026	0	0	29.5975	0	0.285714	9.69963e-05	0.07461	0.0611117	0.00426725	0.0612605	Firmicutes: Clostridia: Clostridiales: Ruminococcaceae: Anaerotruncus
OTU4718	0	0	0	10	0	15	0	25	0	0	0	3.56619	0	6.8302	0	0.285714	2.44759e-05	0.07478	0.0612509	0.00107679	0.0612604	"Bacteroidetes": "Bacteroidia": "Bacteroidales": "Prevotellaceae": Prevotella
OTU4872	0	0	0	32	0	14	0	46	0	0	0	11.4118	0	6.37485	0	0.285714	4.18746e-05	0.07463	0.061128	0.00184223	0.0611558	"Bacteroidetes": "Bacteroidia": "Bacteroidales": "Prevotellaceae": Prevotella
OTU4575	0	0	0	29	0	10	0	39	0	0	0	10.342	0	4.55347	0	0.285714	3.50678e-05	0.07463	0.061128	0.00154277	0.0611475	"Bacteroidetes": "Bacteroidia": "Bacteroidales": "Prevotellaceae": Prevotella
OTU2574	0	0	0	17	0	14	0	31	0	0	0	6.06252	0	6.37485	0	0.285714	2.92809e-05	0.07457	0.0610789	0.00128818	0.0610925	Firmicutes: Erysipelotrichia: Erysipelotrichales: Erysipelotrichaceae: Turicibacter
OTU2500	0	0	0	6	0	11	0	17	0	0	0	2.13971	0	5.00881	0	0.285714	1.68296e-05	0.07446	0.0609888	0.000740399	0.0609933	"Bacteroidetes": "Bacteroidia": "Bacteroidales": "Bacteroidales"_incertae_sedis: Phocaeicola
OTU1388	1	0	0	0	0	134	0	135	28.3953	0	0	0	0	61.0164	0	0.285714	0.0002105	0.07358	0.060268	0.00926071	0.0609753	"Actinobacteria": Actinobacteria: Coriobacteridae: Coriobacteriales: "Coriobacterineae"
OTU5639	7	0	0	0	0	231	0	238	198.767	0	0	0	0	105.185	0	0.285714	0.000715586	0.06372	0.0521919	0.0314815	0.0609514	Firmicutes: Clostridia: Clostridiales: Clostridiales_Incertae Sedis XIII: Mogibacterium
OTU2609	0	0	4	0	0	13	0	17	0	0	3.57004	0	0	5.91951	0	0.285714	2.2341e-05	0.07437	0.0609151	0.000982867	0.060923	Firmicutes: Clostridia: Clostridiales: Ruminococcaceae: Acetanaerobacterium
OTU2305	0	0	0	22	0	105	0	127	0	0	0	7.84562	0	47.8114	0	0.285714	0.000131032	0.07368	0.0603499	0.0057646	0.0606246	"Bacteroidetes": "Bacteroidia": "Bacteroidales": "Prevotellaceae": Prevotella
OTU1639	0	0	0	4	0	0	1	5	0	0	0	1.42648	0	0	142.11	0.285714	0.000337923	0.07152	0.0585807	0.0148666	0.0604377	Firmicutes: Clostridia: Clostridiales: Ruminococcaceae: Oscillibacter
OTU3985	1	0	0	11	0	0	0	12	28.3953	0	0	3.92281	0	0	0	0.285714	7.60857e-05	0.07363	0.060309	0.00334731	0.0604018	Firmicutes: Clostridia: Clostridiales: Ruminococcaceae: Oscillibacter
OTU107	0	264	292	0	0	0	0	556	0	320.228	260.613	0	0	0	0	0.285714	0.00136746	0	0	0.0601599	0.0601599	Firmicutes: Negativicutes: Selenomonadales: Veillonellaceae: Selenomonas
OTU471	0	0	0	98	0	48	0	146	0	0	0	34.9487	0	21.8566	0	0.285714	0.000133735	0.07292	0.0597274	0.00588353	0.0600165	"Tenericutes": Mollicutes: Anaeroplasmatales: Anaeroplasmataceae: Asteroleplasma
OTU7867	0	0	0	58	0	84	0	142	0	0	0	20.6839	0	38.2491	0	0.285714	0.000138744	0.07283	0.0596537	0.00610391	0.0599652	"Bacteroidetes": "Bacteroidia": "Bacteroidales": "Porphyromonadaceae": Proteiniphilum
OTU4588	0	0	0	66	0	11	0	77	0	0	0	23.5369	0	5.00881	0	0.285714	6.72042e-05	0.07296	0.0597602	0.00295658	0.0598333	"Bacteroidetes": "Bacteroidia": "Bacteroidales": "Prevotellaceae": Paraprevotella
OTU3819	1	0	0	4	0	0	0	5	28.3953	0	0	1.42648	0	0	0	0.285714	7.02086e-05	0.07286	0.0596783	0.00308876	0.0597581	Firmicutes: Clostridia: Clostridiales: Ruminococcaceae: Oscillibacter
OTU3678	0	0	0	4	0	35	0	39	0	0	0	1.42648	0	15.9371	0	0.285714	4.08786e-05	0.07284	0.0596619	0.00179841	0.059689	"Bacteroidetes": "Bacteroidia": "Bacteroidales": "Prevotellaceae": Prevotella
OTU6643	0	0	0	41	0	24	0	65	0	0	0	14.6214	0	10.9283	0	0.285714	6.01509e-05	0.07273	0.0595718	0.00264628	0.0596305	"Bacteroidetes": "Bacteroidia": "Bacteroidales": "Porphyromonadaceae": Tannerella
OTU6850	0	0	0	14	0	18	0	32	0	0	0	4.99267	0	8.19624	0	0.285714	3.10503e-05	0.07273	0.0595718	0.00136602	0.0595874	"Bacteroidetes": "Bacteroidia": "Bacteroidales": "Porphyromonadaceae": Tannerella
OTU784	0	0	0	8	0	8	0	16	0	0	0	2.85295	0	3.64277	0	0.285714	1.52927e-05	0.07264	0.0594981	0.000672786	0.0595019	"Bacteroidetes": "Sphingobacteria": "Sphingobacteriales": Cytophagaceae: Fibrisoma
OTU3537	0	0	0	0	0	5	2	7	0	0	0	0	0	2.27673	284.219	0.285714	0.00067449	0.06284	0.0514711	0.0296735	0.059412	Firmicutes: Clostridia: Clostridiales: Clostridiales_Incertae Sedis XIII: Anaerovorax
OTU6378	0	0	0	6	0	8	0	14	0	0	0	2.13971	0	3.64277	0	0.285714	1.36135e-05	0.07229	0.0592114	0.000598913	0.0592144	Firmicutes: Clostridia: Clostridiales: Ruminococcaceae: Butyricicoccus
OTU2459	1	0	0	0	0	10	0	11	28.3953	0	0	0	0	4.55347	0	0.285714	7.75704e-05	0.07216	0.0591049	0.00341263	0.0592033	Firmicutes: Clostridia: Clostridiales: Ruminococcaceae: Ethanoligenens
OTU506	0	0	0	5	0	4	0	9	0	0	0	1.78309	0	1.82139	0	0.285714	8.48592e-06	0.07226	0.0591868	0.000373329	0.059188	Firmicutes: Erysipelotrichia: Erysipelotrichales: Erysipelotrichaceae: Turicibacter
OTU2478	0	0	7	0	0	25	0	32	0	0	6.24757	0	0	11.3837	0	0.285714	4.15087e-05	0.07216	0.0591049	0.00182613	0.0591331	"Synergistetes": Synergistia: Synergistales: Synergistaceae: Aminiphilus
OTU6685	0	0	0	13	0	7	0	20	0	0	0	4.63605	0	3.18743	0	0.285714	1.84186e-05	0.07217	0.0591131	0.000810306	0.0591187	"Bacteroidetes": "Sphingobacteria": "Sphingobacteriales": "Cyclobacteriaceae": Aquiflexum
OTU1259	0	0	0	12	0	7	0	19	0	0	0	4.27943	0	3.18743	0	0.285714	1.7579e-05	0.07214	0.0590885	0.000773369	0.0590936	"Bacteroidetes": "Bacteroidia": "Bacteroidales": "Marinilabiaceae": Alkaliflexus
OTU4768	0	0	0	12	0	12	0	24	0	0	0	4.27943	0	5.46416	0	0.285714	2.2939e-05	0.07206	0.059023	0.00100918	0.0590316	"Bacteroidetes": "Sphingobacteria": "Sphingobacteriales": "Flammeovirgaceae": Sediminitomix
OTU3583	0	0	51	444	0	0	0	495	0	0	45.518	158.339	0	0	0	0.285714	0.000479934	0.06716	0.0550095	0.0211142	0.0589224	"Bacteroidetes": "Bacteroidia": "Bacteroidales": "Prevotellaceae": Prevotella
OTU5052	0	4	5	0	0	0	0	9	0	4.85195	4.46255	0	0	0	0	0.285714	2.19288e-05	0.07141	0.0584906	0.000964736	0.0584986	Firmicutes: Clostridia: Clostridiales: Lachnospiraceae: Moryella
OTU6460	0	0	0	119	1	0	0	120	0	0	0	42.4377	79.0115	0	0	0.285714	0.000285924	0.06972	0.0571063	0.0125789	0.0584753	"Bacteroidetes": "Bacteroidia": "Bacteroidales": "Porphyromonadaceae": Paludibacter
OTU5270	0	0	4	0	0	260	0	264	0	0	3.57004	0	0	118.39	0	0.285714	0.000287127	0.06969	0.0570818	0.0126319	0.0584628	Firmicutes: Clostridia: Clostridiales: Lachnospiraceae: Coprococcus
OTU4825	0	0	0	19	0	5	0	24	0	0	0	6.77576	0	2.27673	0	0.285714	2.1312e-05	0.07123	0.0583432	0.0009376	0.0583507	Firmicutes: Clostridia: Clostridiales: Lachnospiraceae: Butyrivibrio
OTU6911	0	0	0	5	0	34	0	39	0	0	0	1.78309	0	15.4818	0	0.285714	4.06462e-05	0.07117	0.058294	0.00178819	0.0583214	"Bacteroidetes": "Sphingobacteria": "Sphingobacteriales": "Cyclobacteriaceae": Aquiflexum
OTU6592	0	0	0	6	0	16	0	22	0	0	0	2.13971	0	7.28555	0	0.285714	2.21896e-05	0.07117	0.058294	0.000976209	0.0583022	"Bacteroidetes": Flavobacteria: "Flavobacteriales": Cryomorphaceae: Wandonia
OTU7947	0	0	0	42	0	34	0	76	0	0	0	14.978	0	15.4818	0	0.285714	7.17106e-05	0.07084	0.0580237	0.00315483	0.0581094	"Bacteroidetes": "Bacteroidia": "Bacteroidales": "Prevotellaceae": Hallella
OTU3372	0	0	0	166	0	9	0	175	0	0	0	59.1987	0	4.09812	0	0.285714	0.000149018	0.07049	0.057737	0.00655589	0.0581081	"Bacteroidetes": "Bacteroidia": "Bacteroidales": "Prevotellaceae": Prevotella
OTU3518	0	0	0	14	0	4	0	18	0	0	0	4.99267	0	1.82139	0	0.285714	1.60421e-05	0.07091	0.0580811	0.000705756	0.0580853	Firmicutes: Clostridia: Clostridiales: Lachnospiraceae: Lachnobacterium
OTU3710	0	0	0	4	0	12	0	16	0	0	0	1.42648	0	5.46416	0	0.285714	1.62224e-05	0.07085	0.0580319	0.000713688	0.0580363	Firmicutes: Clostridia: Clostridiales: Lachnospiraceae: Lachnospiracea_incertae_sedis
OTU6618	0	0	0	216	0	54	0	270	0	0	0	77.0297	0	24.5887	0	0.285714	0.000239237	0.06961	0.0570163	0.010525	0.0579796	"Bacteroidetes": "Bacteroidia": "Bacteroidales": "Porphyromonadaceae": Barnesiella
OTU4476	0	0	0	9	0	68	0	77	0	0	0	3.20957	0	30.9636	0	0.285714	8.04528e-05	0.07059	0.057819	0.00353944	0.0579272	"Bacteroidetes": "Bacteroidia": "Bacteroidales": "Prevotellaceae": Prevotella
OTU7258	0	0	0	92	0	25	0	117	0	0	0	32.8089	0	11.3837	0	0.285714	0.000104041	0.07048	0.0577289	0.00457719	0.05791	"Bacteroidetes": "Bacteroidia": "Bacteroidales": "Porphyromonadaceae": Butyricimonas
OTU4745	0	0	0	13	0	20	0	33	0	0	0	4.63605	0	9.10693	0	0.285714	3.23547e-05	0.07049	0.057737	0.00142341	0.0577546	"Bacteroidetes": "Bacteroidia": "Bacteroidales": "Prevotellaceae": Prevotella
OTU4847	0	0	0	38	0	0	1	39	0	0	0	13.5515	0	0	142.11	0.285714	0.000366469	0.06765	0.0554109	0.0161224	0.0577087	Firmicutes: Clostridia: Clostridiales: Ruminococcaceae: Hydrogenoanaerobacterium
OTU2751	2	0	0	19	0	0	0	21	56.7907	0	0	6.77576	0	0	0	0.285714	0.000149653	0.06988	0.0572374	0.00658381	0.0576148	Firmicutes: Clostridia: Clostridiales: Ruminococcaceae: Oscillibacter
OTU1551	0	17	27	0	0	0	0	44	0	20.6208	24.0978	0	0	0	0	0.285714	0.00010528	0.07002	0.0573521	0.00463166	0.0575388	Firmicutes: Clostridia: Clostridiales: Lachnospiraceae: Acetitomaculum
OTU5646	0	5	5	0	0	0	0	10	0	6.06493	4.46255	0	0	0	0	0.285714	2.47845e-05	0.07011	0.0574258	0.00109037	0.0574361	Firmicutes: Clostridia: Clostridiales: Lachnospiraceae: Moryella
OTU5176	0	19	24	0	0	0	0	43	0	23.0467	21.4202	0	0	0	0	0.285714	0.000104687	0.06974	0.0571227	0.00460561	0.0573081	Firmicutes: Clostridia: Clostridiales: Lachnospiraceae: Syntrophococcus
OTU4499	0	0	0	23	0	14	0	37	0	0	0	8.20224	0	6.37485	0	0.285714	3.43184e-05	0.06974	0.0571227	0.0015098	0.0571427	Firmicutes: Clostridia: Clostridiales: Lachnospiraceae: Robinsoniella
OTU8963	0	0	0	21	1	0	0	22	0	0	0	7.489	79.0115	0	0	0.285714	0.000203646	0.06883	0.0563774	0.00895918	0.0570848	TM7: TM7_genera_incertae_sedis:::
OTU2425	0	0	0	5	5	0	0	10	0	0	0	1.78309	395.058	0	0	0.285714	0.000934271	0.04831	0.0395698	0.0411022	0.0570541	Firmicutes: Clostridia: Clostridiales: Ruminococcaceae: Oscillibacter
OTU5632	7	0	0	0	0	38	0	45	198.767	0	0	0	0	17.3032	0	0.285714	0.000508689	0.0638	0.0522574	0.0223792	0.0568477	Firmicutes: Clostridia: Clostridiales: Lachnospiraceae: Butyrivibrio
OTU1664	0	0	0	0	0	26	1	27	0	0	0	0	0	11.839	142.11	0.285714	0.000362437	0.06647	0.0544443	0.015945	0.0567312	"Bacteroidetes": "Bacteroidia": "Bacteroidales": "Bacteroidales"_incertae_sedis: Phocaeicola
OTU3867	0	0	4	5	0	0	0	9	0	0	3.57004	1.78309	0	0	0	0.285714	1.26027e-05	0.06925	0.0567214	0.000554444	0.0567241	Firmicutes: Clostridia: Clostridiales: Ruminococcaceae: Ethanoligenens
OTU610	4	0	0	0	0	32	0	36	113.581	0	0	0	0	14.5711	0	0.285714	0.000301706	0.06731	0.0551324	0.0132732	0.0567076	Firmicutes: Clostridia: Clostridiales: Clostridiales_Incertae Sedis XI: Sporanaerobacter
OTU3379	0	0	4	56	0	0	0	60	0	0	3.57004	19.9707	0	0	0	0.285714	5.54212e-05	0.06913	0.0566231	0.0024382	0.0566756	"Bacteroidetes": "Bacteroidia": "Bacteroidales": "Prevotellaceae": Prevotella
OTU140	0	0	30	0	0	13	0	43	0	0	26.7753	0	0	5.91951	0	0.285714	7.69724e-05	0.06888	0.0564183	0.00338632	0.0565199	Firmicutes: Negativicutes: Selenomonadales: Veillonellaceae: Selenomonas
OTU5053	0	6	7	0	0	0	0	13	0	7.27792	6.24757	0	0	0	0	0.285714	3.18427e-05	0.06898	0.0565002	0.00140088	0.0565176	Firmicutes: Clostridia: Clostridiales: Lachnospiraceae: Syntrophococcus
OTU3472	0	0	0	29	0	7	0	36	0	0	0	10.342	0	3.18743	0	0.285714	3.18518e-05	0.06896	0.0564838	0.00140129	0.0565012	Firmicutes: Clostridia: Clostridiales: Ruminococcaceae: Sporobacter
OTU1319	0	0	0	26	0	21	0	47	0	0	0	9.27209	0	9.56228	0	0.285714	4.43412e-05	0.06852	0.0561235	0.00195074	0.0561573	"Bacteroidetes": "Bacteroidia": "Bacteroidales": "Bacteroidales"_incertae_sedis: Phocaeicola
OTU2250	0	0	0	100	0	306	0	406	0	0	0	35.6619	0	139.336	0	0.285714	0.000411993	0.0648	0.0530765	0.0181252	0.0560859	"Bacteroidetes": "Sphingobacteria": "Sphingobacteriales": "Flammeovirgaceae": Flexithrix
OTU5060	0	7	12	0	0	0	0	19	0	8.4909	10.7101	0	0	0	0	0.285714	4.52044e-05	0.06837	0.0560006	0.00198872	0.0560359	"Bacteroidetes": "Bacteroidia": "Bacteroidales": "Porphyromonadaceae": Tannerella
OTU1947	0	0	0	6	0	0	1	7	0	0	0	2.13971	0	0	142.11	0.285714	0.000339602	0.06589	0.0539693	0.0149404	0.0559991	Firmicutes: Clostridia: Clostridiales: Clostridiales_Incertae Sedis IV: Mahella
OTU2568	0	0	16	0	0	26	0	42	0	0	14.2802	0	0	11.839	0	0.285714	6.14916e-05	0.06825	0.0559023	0.00270526	0.0559677	Firmicutes: Clostridia: Clostridiales: Ruminococcaceae: Anaerotruncus
OTU2329	0	0	0	5	0	55	0	60	0	0	0	1.78309	0	25.0441	0	0.285714	6.31584e-05	0.06824	0.0558941	0.00277859	0.0559631	"Bacteroidetes": "Bacteroidia": "Bacteroidales": "Rikenellaceae": Rikenella
OTU1967	0	0	0	0	0	4	1	5	0	0	0	0	0	1.82139	142.11	0.285714	0.000338853	0.06576	0.0538628	0.0149075	0.0558877	Firmicutes: Clostridia: Clostridiales: Ruminococcaceae: Oscillibacter
OTU2578	0	0	0	141	0	15	0	156	0	0	0	50.2833	0	6.8302	0	0.285714	0.000134461	0.06771	0.05546	0.00591545	0.0557746	"Bacteroidetes": "Bacteroidia": "Bacteroidales": "Porphyromonadaceae": Proteiniphilum
OTU6939	0	5	12	0	0	0	0	17	0	6.06493	10.7101	0	0	0	0	0.285714	3.9493e-05	0.06804	0.0557303	0.00173745	0.0557574	Firmicutes: Clostridia: Clostridiales: Ruminococcaceae: Saccharofermentans
OTU7473	0	0	0	4	0	199	0	203	0	0	0	1.42648	0	90.614	0	0.285714	0.000216688	0.06685	0.0547556	0.00953297	0.0555792	"Bacteroidetes": "Bacteroidia": "Bacteroidales": Bacteroidaceae: Bacteroides
OTU231	0	12	31	0	0	0	0	43	0	14.5558	27.6678	0	0	0	0	0.285714	9.94059e-05	0.06757	0.0553453	0.00437326	0.0555178	Firmicutes: Negativicutes: Selenomonadales: Veillonellaceae: Mitsuokella
OTU3500	0	0	0	152	0	5	0	157	0	0	0	54.2061	0	2.27673	0	0.285714	0.000132976	0.06737	0.0551815	0.00585013	0.0554907	"Bacteroidetes": "Bacteroidia": "Bacteroidales": "Prevotellaceae": Prevotella
OTU7536	0	0	5	43	0	0	0	48	0	0	4.46255	15.3346	0	0	0	0.285714	4.66079e-05	0.0677	0.0554518	0.00205046	0.0554897	"Proteobacteria": Gammaproteobacteria: Alteromonadales: Ferrimonadaceae: Paraferrimonas
OTU3808	0	0	0	4	0	0	1	5	0	0	0	1.42648	0	0	142.11	0.285714	0.000337923	0.0652	0.0534041	0.0148666	0.0554348	"Bacteroidetes": "Bacteroidia": "Bacteroidales": "Marinilabiaceae": Anaerophaga
OTU7827	0	0	0	146	0	6	0	152	0	0	0	52.0664	0	2.73208	0	0.285714	0.00012901	0.06724	0.055075	0.00567568	0.0553667	"Bacteroidetes": "Bacteroidia": "Bacteroidales": "Porphyromonadaceae": Barnesiella
OTU6924	0	5	6	0	0	0	0	11	0	6.06493	5.35506	0	0	0	0	0.285714	2.68858e-05	0.06753	0.0553126	0.00118281	0.0553252	Firmicutes: Clostridia: Clostridiales: Lachnospiraceae: Pseudobutyrivibrio
OTU5062	0	4	0	0	0	6	0	10	0	4.85195	0	0	0	2.73208	0	0.285714	1.78548e-05	0.06752	0.0553044	0.000785505	0.0553099	Firmicutes: Clostridia: Clostridiales: Ruminococcaceae: Oscillibacter
OTU241	0	15	28	0	0	0	0	43	0	18.1948	24.9903	0	0	0	0	0.285714	0.000101669	0.06694	0.0548293	0.00447284	0.0550114	Firmicutes: Negativicutes: Selenomonadales: Veillonellaceae: Mitsuokella
OTU4584	0	0	0	97	0	121	0	218	0	0	0	34.592	0	55.0969	0	0.285714	0.000211152	0.06616	0.0541904	0.00928942	0.0549809	Firmicutes: Clostridia: Clostridiales: Lachnospiraceae: Robinsoniella
OTU5550	0	0	127	0	0	232	0	359	0	0	113.349	0	0	105.64	0	0.285714	0.00051556	0.06104	0.0499967	0.0226815	0.054901	Firmicutes: Clostridia: Clostridiales: Lachnospiraceae: Butyrivibrio
OTU5141	0	108	162	0	0	0	0	270	0	131.003	144.587	0	0	0	0	0.285714	0.000648811	0.05721	0.0468596	0.0285438	0.0548687	Firmicutes: Erysipelotrichia: Erysipelotrichales: Erysipelotrichaceae: Solobacterium
OTU7164	0	0	0	17	0	17	0	34	0	0	0	6.06252	0	7.74089	0	0.285714	3.2497e-05	0.06685	0.0547556	0.00142967	0.0547742	"Bacteroidetes": "Bacteroidia": "Bacteroidales": "Prevotellaceae": Paraprevotella
OTU5703	0	0	4	0	0	18	0	22	0	0	3.57004	0	0	8.19624	0	0.285714	2.7701e-05	0.06677	0.0546901	0.00121868	0.0547036	Firmicutes: Clostridia: Clostridiales: Lachnospiraceae: Moryella
OTU3408	0	0	0	361	0	13	0	374	0	0	0	128.739	0	5.91951	0	0.285714	0.000317024	0.06426	0.0526342	0.0139471	0.0544507	"Bacteroidetes": "Bacteroidia": "Bacteroidales": "Prevotellaceae": Prevotella
OTU3904	0	0	0	14	1	0	0	15	0	0	0	4.99267	79.0115	0	0	0.285714	0.000197769	0.06528	0.0534696	0.00870062	0.0541729	Firmicutes: Clostridia: Clostridiales: Ruminococcaceae: Clostridium IV
OTU5572	11	0	0	0	2	0	0	13	312.349	0	0	0	158.023	0	0	0.285714	0.00110738	0.02803	0.0229588	0.0487181	0.0538569	Firmicutes: Clostridia: Clostridiales: Lachnospiraceae: Butyrivibrio
OTU3649	0	0	0	462	0	6	0	468	0	0	0	164.758	0	2.73208	0	0.285714	0.000394317	0.06202	0.0507994	0.0173476	0.0536798	Firmicutes: Clostridia: Clostridiales: Ruminococcaceae: Hydrogenoanaerobacterium
OTU469	0	0	0	39	0	13	0	52	0	0	0	13.9081	0	5.91951	0	0.285714	4.66796e-05	0.06542	0.0535843	0.00205362	0.0536236	Firmicutes: Erysipelotrichia: Erysipelotrichales: Erysipelotrichaceae: Catenibacterium
OTU4905	0	0	0	52	0	33	0	85	0	0	0	18.5442	0	15.0264	0	0.285714	7.90343e-05	0.06533	0.0535106	0.00347703	0.0536234	Firmicutes: Clostridia: Clostridiales: Lachnospiraceae: Lachnospiracea_incertae_sedis
OTU3912	0	0	0	19	0	5	0	24	0	0	0	6.77576	0	2.27673	0	0.285714	2.1312e-05	0.06543	0.0535925	0.0009376	0.0536007	Firmicutes: Clostridia: Clostridiales: Clostridiales_Incertae Sedis XIII: Anaerovorax
OTU4389	0	0	0	46	0	28	0	74	0	0	0	16.4045	0	12.7497	0	0.285714	6.86368e-05	0.06533	0.0535106	0.0030196	0.0535957	Firmicutes: Clostridia: Clostridiales: Lachnospiraceae: Lachnospiracea_incertae_sedis
OTU7191	0	0	0	12	0	11	0	23	0	0	0	4.27943	0	5.00881	0	0.285714	2.1867e-05	0.06521	0.0534123	0.000962017	0.053421	"Bacteroidetes": "Sphingobacteria": "Sphingobacteriales": "Cyclobacteriaceae": Aquiflexum
OTU2282	0	0	0	6	3	0	0	9	0	0	0	2.13971	237.035	0	0	0.285714	0.000563081	0.05765	0.04722	0.0247722	0.0533235	Firmicutes: Clostridia: Clostridiales: Ruminococcaceae: Papillibacter
OTU4612	0	0	0	31	3	0	0	34	0	0	0	11.0552	237.035	0	0	0.285714	0.000584071	0.05695	0.0466467	0.0256956	0.0532558	"Bacteroidetes": "Bacteroidia": "Bacteroidales": "Prevotellaceae": Paraprevotella
OTU4813	0	0	0	5	0	0	2	7	0	0	0	1.78309	0	0	284.219	0.285714	0.000673327	0.05388	0.0441321	0.0296223	0.0531519	"Bacteroidetes": "Bacteroidia": "Bacteroidales": "Prevotellaceae": Prevotella
OTU5154	0	7	10	0	0	0	0	17	0	8.4909	8.9251	0	0	0	0	0.285714	4.1002e-05	0.0648	0.0530765	0.00180384	0.0531071	Firmicutes: Clostridia: Clostridiales: Clostridiaceae 4: Thermotalea
OTU7145	2	0	0	17	0	0	0	19	56.7907	0	0	6.06252	0	0	0	0.285714	0.000147973	0.06432	0.0526833	0.00650994	0.053084	"Bacteroidetes": "Bacteroidia": "Bacteroidales": "Porphyromonadaceae": Tannerella
OTU2344	0	0	0	100	0	260	0	360	0	0	0	35.6619	0	118.39	0	0.285714	0.00036268	0.06164	0.0504882	0.0159557	0.0529494	"Bacteroidetes": "Bacteroidia": "Bacteroidales": "Prevotellaceae": Paraprevotella
OTU2555	4	0	0	0	0	14	0	18	113.581	0	0	0	0	6.37485	0	0.285714	0.000282409	0.06284	0.0514711	0.0124243	0.0529494	Firmicutes: Clostridia: Clostridiales: Ruminococcaceae: Ethanoligenens
OTU4950	0	6	7	0	0	0	0	13	0	7.27792	6.24757	0	0	0	0	0.285714	3.18427e-05	0.06454	0.0528635	0.00140088	0.0528821	Firmicutes: Clostridia: Clostridiales: Ruminococcaceae: Oscillibacter
OTU2600	0	0	5	0	0	24	0	29	0	0	4.46255	0	0	10.9283	0	0.285714	3.62343e-05	0.06449	0.0528226	0.00159409	0.0528466	"Actinobacteria": Actinobacteria: Coriobacteridae: Coriobacteriales: "Coriobacterineae"
OTU2604	0	0	0	7	0	25	0	32	0	0	0	2.49633	0	11.3837	0	0.285714	3.26773e-05	0.06449	0.0528226	0.0014376	0.0528421	"Actinobacteria": Actinobacteria: Coriobacteridae: Coriobacteriales: "Coriobacterineae"
OTU4550	0	0	0	57	0	97	0	154	0	0	0	20.3273	0	44.1686	0	0.285714	0.000151841	0.06397	0.0523966	0.00668008	0.0528207	"Bacteroidetes": "Bacteroidia": "Bacteroidales": "Prevotellaceae": Prevotella
OTU2925	1	0	0	14	0	0	0	15	28.3953	0	0	4.99267	0	0	0	0.285714	7.86044e-05	0.06428	0.0526505	0.00345812	0.052764	Firmicutes: Clostridia: Clostridiales: Ruminococcaceae: Oscillibacter
OTU5523	1	0	0	0	2	0	0	3	28.3953	0	0	0	158.023	0	0	0.285714	0.000438879	0.05995	0.0491039	0.019308	0.0527636	Firmicutes: Clostridia: Clostridiales: Lachnospiraceae: Lachnospiracea_incertae_sedis
OTU7179	0	0	0	18	0	11	0	29	0	0	0	6.41914	0	5.00881	0	0.285714	2.69045e-05	0.06437	0.0527243	0.00118364	0.0527375	"Bacteroidetes": "Bacteroidia": "Bacteroidales": "Porphyromonadaceae": Tannerella
OTU6181	0	0	0	25	0	10	0	35	0	0	0	8.91547	0	4.55347	0	0.285714	3.17095e-05	0.06428	0.0526505	0.00139503	0.052669	"Bacteroidetes": "Sphingobacteria": "Sphingobacteriales": "Cyclobacteriaceae": Aquiflexum
OTU5135	0	84	99	0	0	0	0	183	0	101.891	88.3585	0	0	0	0	0.285714	0.000447898	0.05952	0.0487517	0.0197048	0.0525834	Firmicutes: Clostridia: Clostridiales: Clostridiales_Incertae Sedis XIII: Mogibacterium
OTU4925	0	4	5	0	0	0	0	9	0	4.85195	4.46255	0	0	0	0	0.285714	2.19288e-05	0.06417	0.0525604	0.000964736	0.0525693	Firmicutes: Clostridia: Clostridiales: Clostridiales_Incertae Sedis XIII: Anaerovorax
OTU7194	0	0	0	142	0	11	0	153	0	0	0	50.6399	0	5.00881	0	0.285714	0.000131012	0.06379	0.0522492	0.00576374	0.0525661	"Bacteroidetes": "Sphingobacteria": "Sphingobacteriales": Chitinophagaceae: Filimonas
OTU4919	0	6	6	0	0	0	0	12	0	7.27792	5.35506	0	0	0	0	0.285714	2.97414e-05	0.06413	0.0525277	0.00130844	0.052544	Firmicutes: Clostridia: Clostridiales: Ruminococcaceae: Oscillibacter
OTU5174	0	7	9	0	0	0	0	16	0	8.4909	8.03259	0	0	0	0	0.285714	3.89008e-05	0.06395	0.0523803	0.0017114	0.0524082	Firmicutes: Clostridia: Clostridiales: Lachnospiraceae: Blautia
OTU2480	0	0	0	19	0	6	0	25	0	0	0	6.77576	0	2.73208	0	0.285714	2.2384e-05	0.06351	0.0520199	0.000984762	0.0520292	"Synergistetes": Synergistia: Synergistales: Synergistaceae: Aminiphilus
OTU6415	0	0	0	21	1	0	0	22	0	0	0	7.489	79.0115	0	0	0.285714	0.000203646	0.06257	0.0512499	0.00895918	0.0520271	"Bacteroidetes": "Bacteroidia": "Bacteroidales": "Rikenellaceae": Rikenella
OTU2642	0	0	0	4	0	11	0	15	0	0	0	1.42648	0	5.00881	0	0.285714	1.51504e-05	0.06351	0.0520199	0.000666526	0.0520241	Firmicutes: Clostridia: Clostridiales: Gracilibacteraceae: Lutispora
OTU4607	0	0	0	95	0	22	0	117	0	0	0	33.8788	0	10.0176	0	0.285714	0.000103344	0.06322	0.0517823	0.00454651	0.0519815	"Bacteroidetes": "Bacteroidia": "Bacteroidales": "Prevotellaceae": Prevotella
OTU2760	16	0	0	0	0	11	0	27	454.326	0	0	0	0	5.00881	0	0.285714	0.0010814	0.02535	0.0207637	0.0475749	0.0519086	Firmicutes: Clostridia: Clostridiales: Ruminococcaceae: Acetanaerobacterium
OTU2089	0	0	0	0	0	9	1	10	0	0	0	0	0	4.09812	142.11	0.285714	0.000344213	0.0606	0.0496363	0.0151433	0.0518949	Firmicutes: Clostridia: Clostridiales: Ruminococcaceae: Ethanoligenens
OTU2490	0	0	0	0	1	9	0	10	0	0	0	0	79.0115	4.09812	0	0.285714	0.000195663	0.06245	0.0511516	0.00860797	0.0518709	Firmicutes: Clostridia: Clostridiales: Ruminococcaceae: Ruminococcus
OTU4415	0	0	0	24	2	0	0	26	0	0	0	8.55886	158.023	0	0	0.285714	0.000392179	0.05962	0.0488336	0.0172535	0.051792	"Bacteroidetes": "Sphingobacteria": "Sphingobacteriales": Sphingobacteriaceae: Nubsella
OTU3391	0	286	0	429	0	0	0	715	0	346.914	0	152.99	0	0	0	0.285714	0.00117691	0	0	0.0517769	0.0517769	"Bacteroidetes": "Bacteroidia": "Bacteroidales": "Prevotellaceae": Prevotella
OTU5162	0	6	6	0	0	0	0	12	0	7.27792	5.35506	0	0	0	0	0.285714	2.97414e-05	0.06309	0.0516758	0.00130844	0.0516924	Firmicutes: Clostridia: Clostridiales: Clostridiales_Incertae Sedis XII: Guggenheimella
OTU3656	0	0	0	13	0	11	0	24	0	0	0	4.63605	0	5.00881	0	0.285714	2.27066e-05	0.06301	0.0516103	0.000998953	0.05162	Firmicutes: Clostridia: Clostridiales: Peptococcaceae 1: Desulfonispora
OTU6740	0	32	39	0	0	0	0	71	0	38.8156	34.8079	0	0	0	0	0.285714	0.00017333	0.06226	0.050996	0.00762545	0.051563	Firmicutes: Clostridia: Clostridiales: Lachnospiraceae: Lachnobacterium
OTU3522	0	0	0	81	0	19	0	100	0	0	0	28.8861	0	8.65159	0	0.285714	8.8374e-05	0.06261	0.0512827	0.00388792	0.0514298	"Bacteroidetes": "Bacteroidia": "Bacteroidales": "Prevotellaceae": Prevotella
OTU2657	0	10	11	0	0	0	0	21	0	12.1299	9.81761	0	0	0	0	0.285714	5.16703e-05	0.06252	0.051209	0.00227318	0.0512594	Firmicutes: Clostridia: Clostridiales: Lachnospiraceae: Moryella
OTU5732	0	0	4	0	0	9	0	13	0	0	3.57004	0	0	4.09812	0	0.285714	1.80529e-05	0.06252	0.051209	0.000794219	0.0512151	Firmicutes: Clostridia: Clostridiales: Lachnospiraceae: Moryella
OTU5115	0	28	35	0	0	0	0	63	0	33.9636	31.2378	0	0	0	0	0.285714	0.000153502	0.06193	0.0507257	0.00675315	0.0511733	"Bacteroidetes": "Bacteroidia": "Bacteroidales": "Prevotellaceae": Prevotella
OTU2313	0	0	0	94	0	136	0	230	0	0	0	33.5222	0	61.9271	0	0.285714	0.000224714	0.06124	0.0501605	0.00988604	0.0511255	"Bacteroidetes": "Bacteroidia": "Bacteroidales": "Marinilabiaceae": Alkaliflexus
OTU2584	0	0	5	0	0	164	0	169	0	0	4.46255	0	0	74.6768	0	0.285714	0.000186316	0.06158	0.050439	0.00819676	0.0511007	Firmicutes: Clostridia: Clostridiales: Ruminococcaceae: Ruminococcus
OTU1368	0	0	0	791	0	11	0	802	0	0	0	282.086	0	5.00881	0	0.285714	0.000675898	0.0505	0.0413636	0.0297354	0.0509425	"Proteobacteria": Gammaproteobacteria: Oceanospirillales: Oceanospirillaceae: Balneatrix
OTU1305	0	0	0	39	0	14	0	53	0	0	0	13.9081	0	6.37485	0	0.285714	4.77517e-05	0.06196	0.0507503	0.00210078	0.0507937	Firmicutes: Clostridia: Clostridiales: Lachnospiraceae: Syntrophococcus
OTU3271	0	0	0	55	0	4	0	59	0	0	0	19.614	0	1.82139	0	0.285714	5.04648e-05	0.06118	0.0501114	0.00222015	0.0501606	Firmicutes: Clostridia: Clostridiales: Ruminococcaceae: Ruminococcus
OTU208	0	11	25	0	0	0	0	36	0	13.3429	22.3127	0	0	0	0	0.285714	8.39429e-05	0.061	0.049964	0.00369298	0.0501003	Firmicutes: Negativicutes: Selenomonadales: Acidaminococcaceae: Acidaminococcus
OTU196	0	0	26	0	0	4	0	30	0	0	23.2053	0	0	1.82139	0	0.285714	5.89195e-05	0.06077	0.0497756	0.0025921	0.049843	Firmicutes: Negativicutes: Selenomonadales: Veillonellaceae: Selenomonas
OTU1364	0	0	0	0	1	9	0	10	0	0	0	0	79.0115	4.09812	0	0.285714	0.000195663	0.0597	0.0488992	0.00860797	0.049651	Firmicutes: Clostridia: Clostridiales: Clostridiales_Incertae Sedis IV: Mahella
OTU7134	0	0	0	7	0	40	0	47	0	0	0	2.49633	0	18.2139	0	0.285714	4.87574e-05	0.06053	0.049579	0.00214503	0.0496254	"Bacteroidetes": "Sphingobacteria": "Sphingobacteriales": Chitinophagaceae: Filimonas
OTU4414	0	0	0	28	0	111	0	139	0	0	0	9.98533	0	50.5435	0	0.285714	0.000142501	0.06005	0.0491858	0.00626919	0.0495838	"Bacteroidetes": "Bacteroidia": "Bacteroidales": "Prevotellaceae": Prevotella
OTU4863	0	0	0	14	0	10	0	24	0	0	0	4.99267	0	4.55347	0	0.285714	2.24742e-05	0.06047	0.0495298	0.000988728	0.0495397	"Bacteroidetes": "Bacteroidia": "Bacteroidales": "Prevotellaceae": Prevotella
OTU5064	0	7	8	0	0	0	0	15	0	8.4909	7.14008	0	0	0	0	0.285714	3.67996e-05	0.06041	0.0494807	0.00161896	0.0495072	Firmicutes: Clostridia: Clostridiales: Lachnospiraceae: Lachnospiracea_incertae_sedis
OTU2625	0	0	0	4	0	7	0	11	0	0	0	1.42648	0	3.18743	0	0.285714	1.08624e-05	0.06039	0.0494643	0.000477879	0.0494666	"Bacteroidetes": "Sphingobacteria": "Sphingobacteriales": "Flammeovirgaceae": Sediminitomix
OTU3437	0	0	0	133	0	5	0	138	0	0	0	47.4303	0	2.27673	0	0.285714	0.000117024	0.06006	0.049194	0.00514834	0.0494627	"Bacteroidetes": "Bacteroidia": "Bacteroidales": "Prevotellaceae": Prevotella
OTU3401	0	0	0	85	1	0	0	86	0	0	0	30.3126	79.0115	0	0	0.285714	0.000257379	0.05859	0.04799	0.0113231	0.0493077	"Bacteroidetes": Flavobacteria: "Flavobacteriales": Cryomorphaceae: Fluviicola
OTU3572	0	0	0	232	0	18	0	250	0	0	0	82.7356	0	8.19624	0	0.285714	0.000214078	0.05903	0.0483504	0.00941814	0.0492591	"Bacteroidetes": "Bacteroidia": "Bacteroidales": "Prevotellaceae": Prevotella
OTU5594	0	0	0	149	2	0	0	151	0	0	0	53.1362	158.023	0	0	0.285714	0.000497126	0.05375	0.0440256	0.0218705	0.0491587	Firmicutes: Clostridia: Clostridiales: Lachnospiraceae: Robinsoniella
OTU1951	0	0	0	4	0	9	0	13	0	0	0	1.42648	0	4.09812	0	0.285714	1.30064e-05	0.05996	0.0491121	0.000572203	0.0491154	Firmicutes: Clostridia: Clostridiales: Ruminococcaceae: Ethanoligenens
OTU8004	0	0	0	29	0	38	0	67	0	0	0	10.342	0	17.3032	0	0.285714	6.50841e-05	0.05964	0.04885	0.00286331	0.0489339	"Bacteroidetes": "Bacteroidia": "Bacteroidales": "Prevotellaceae": Prevotella
OTU3899	0	0	63	38	0	0	0	101	0	0	56.2281	13.5515	0	0	0	0.285714	0.00016428	0.05886	0.0482111	0.00722733	0.0487498	"Bacteroidetes": "Bacteroidia": "Bacteroidales": "Prevotellaceae": Prevotella
OTU2701	0	0	5	0	0	4	0	9	0	0	4.46255	0	0	1.82139	0	0.285714	1.47941e-05	0.05951	0.0487435	0.00065085	0.0487479	Firmicutes: Clostridia: Clostridiales: Ruminococcaceae: Anaerotruncus
OTU3588	0	0	0	101	0	19	0	120	0	0	0	36.0185	0	8.65159	0	0.285714	0.000105166	0.0592	0.0484896	0.00462665	0.0487098	"Bacteroidetes": "Bacteroidia": "Bacteroidales": "Prevotellaceae": Prevotella
OTU6557	0	0	0	25	0	115	0	140	0	0	0	8.91547	0	52.3649	0	0.285714	0.00014427	0.0589	0.0482439	0.00634703	0.0486596	"Fibrobacteres": "Fibrobacteria": "Fibrobacterales": "Fibrobacteraceae": Fibrobacter
OTU4850	0	0	0	14	0	5	0	19	0	0	0	4.99267	0	2.27673	0	0.285714	1.71141e-05	0.05924	0.0485224	0.000752918	0.0485282	Firmicutes: Clostridia: Clostridiales: Ruminococcaceae: Ruminococcus
OTU4600	0	0	0	47	0	153	0	200	0	0	0	16.7611	0	69.668	0	0.285714	0.000203478	0.05823	0.0476951	0.00895178	0.0485279	"Bacteroidetes": "Sphingobacteria": "Sphingobacteriales": "Flammeovirgaceae": Sediminitomix
OTU1449	0	0	0	83	0	14	0	97	0	0	0	29.5994	0	6.37485	0	0.285714	8.46931e-05	0.05907	0.0483831	0.00372598	0.0485264	Firmicutes: Clostridia: Clostridiales: Lachnospiraceae: Coprococcus
OTU6506	0	0	0	124	0	303	0	427	0	0	0	44.2208	0	137.97	0	0.285714	0.000428926	0.05457	0.0446973	0.0188702	0.0485173	"Bacteroidetes": "Bacteroidia": "Bacteroidales": "Bacteroidales"_incertae_sedis: Phocaeicola
OTU4901	0	0	0	21	0	10	0	31	0	0	0	7.489	0	4.55347	0	0.285714	2.83512e-05	0.0592	0.0484896	0.00124728	0.0485057	"Bacteroidetes": "Bacteroidia": "Bacteroidales": "Prevotellaceae": Prevotella
OTU2293	3	0	0	0	0	170	0	173	85.186	0	0	0	0	77.4089	0	0.285714	0.000382793	0.05546	0.0454262	0.0168406	0.0484474	Firmicutes: Clostridia: Clostridiales: Ruminococcaceae: Ethanoligenens
OTU6904	0	0	5	0	0	18	0	23	0	0	4.46255	0	0	8.19624	0	0.285714	2.98022e-05	0.05899	0.0483176	0.00131112	0.0483354	Firmicutes: Clostridia: Clostridiales: Ruminococcaceae: Ruminococcus
OTU3672	0	0	0	10	0	18	0	28	0	0	0	3.56619	0	8.19624	0	0.285714	2.76919e-05	0.05875	0.048121	0.00121828	0.0481364	Firmicutes: Clostridia: Clostridiales: Clostridiaceae 4: Geosporobacter
OTU3577	0	0	0	186	0	6	0	192	0	0	0	66.3311	0	2.73208	0	0.285714	0.000162593	0.05806	0.0475559	0.00715313	0.0480908	"Bacteroidetes": "Bacteroidia": "Bacteroidales": "Prevotellaceae": Prevotella
OTU3523	0	0	4	0	0	6	0	10	0	0	3.57004	0	0	2.73208	0	0.285714	1.48369e-05	0.05867	0.0480555	0.000652734	0.0480599	Firmicutes: Clostridia: Clostridiales: Lachnospiraceae: Catonella
OTU5590	6	0	0	0	0	5	0	11	170.372	0	0	0	0	2.27673	0	0.285714	0.000406462	0.05438	0.0445416	0.0178819	0.0479971	Firmicutes: Clostridia: Clostridiales: Eubacteriaceae: Eubacterium
OTU4989	0	13	43	0	0	0	0	56	0	15.7688	38.3779	0	0	0	0	0.285714	0.000127476	0.05818	0.0476542	0.00560818	0.047983	Firmicutes: Clostridia: Clostridiales: Lachnospiraceae: Blautia
OTU3404	0	0	0	102	0	29	0	131	0	0	0	36.3751	0	13.2051	0	0.285714	0.000116725	0.05819	0.0476623	0.0051352	0.0479382	"Bacteroidetes": "Bacteroidia": "Bacteroidales": "Prevotellaceae": Prevotella
OTU7195	0	0	0	47	0	17	0	64	0	0	0	16.7611	0	7.74089	0	0.285714	5.76843e-05	0.05835	0.0477934	0.00253776	0.0478607	"Bacteroidetes": "Bacteroidia": "Bacteroidales": "Prevotellaceae": Paraprevotella
OTU5050	0	4	4	0	0	0	0	8	0	4.85195	3.57004	0	0	0	0	0.285714	1.98276e-05	0.05842	0.0478507	0.000872296	0.0478587	"Proteobacteria": Alphaproteobacteria: Rhizobiales: Hyphomicrobiaceae: Gemmiger
OTU5048	0	4	15	0	0	0	0	19	0	4.85195	13.3876	0	0	0	0	0.285714	4.29409e-05	0.05818	0.0476542	0.00188914	0.0476916	Firmicutes: Clostridia: Clostridiales: Lachnospiraceae: Blautia
OTU3057	0	0	0	31	0	19	0	50	0	0	0	11.0552	0	8.65159	0	0.285714	4.63951e-05	0.05751	0.0471054	0.0020411	0.0471496	Firmicutes: Clostridia: Clostridiales: Ruminococcaceae: Anaerotruncus
OTU4921	0	8	5	0	0	0	0	13	0	9.70389	4.46255	0	0	0	0	0.285714	3.33516e-05	0.05737	0.0469907	0.00146727	0.0470136	Firmicutes: Clostridia: Clostridiales: Lachnospiraceae: Lactonifactor
OTU4448	0	0	0	58	0	10	0	68	0	0	0	20.6839	0	4.55347	0	0.285714	5.94156e-05	0.0572	0.0468515	0.00261393	0.0469243	"Bacteroidetes": "Bacteroidia": "Bacteroidales": "Prevotellaceae": Prevotella
OTU2347	1	0	0	0	0	10	0	11	28.3953	0	0	0	0	4.55347	0	0.285714	7.75704e-05	0.05711	0.0467777	0.00341263	0.0469021	"Bacteroidetes": "Bacteroidia": "Bacteroidales": Bacteroidaceae: Bacteroides
OTU1926	0	0	0	18	0	40	0	58	0	0	0	6.41914	0	18.2139	0	0.285714	5.79928e-05	0.05708	0.0467532	0.00255133	0.0468227	Firmicutes: Clostridia: Clostridiales: Ruminococcaceae: Saccharofermentans
OTU5752	0	0	0	0	0	4	1	5	0	0	0	0	0	1.82139	142.11	0.285714	0.000338853	0.05382	0.044083	0.0149075	0.0465354	Firmicutes: Clostridia: Clostridiales: Lachnospiraceae: Coprococcus
OTU3956	0	0	24	18	0	0	0	42	0	0	21.4202	6.41914	0	0	0	0.285714	6.55414e-05	0.05651	0.0462863	0.00288343	0.046376	Firmicutes: Clostridia: Clostridiales: Ruminococcaceae: Ruminococcus
OTU5942	0	0	0	0	0	7	1	8	0	0	0	0	0	3.18743	142.11	0.285714	0.000342069	0.05331	0.0436652	0.015049	0.0461857	Firmicutes: Clostridia: Clostridiales: Ruminococcaceae: Ruminococcus
OTU6562	0	0	0	34	0	0	1	35	0	0	0	12.125	0	0	142.11	0.285714	0.00036311	0.05284	0.0432803	0.0159747	0.0461343	"Bacteroidetes": "Bacteroidia": "Bacteroidales": "Porphyromonadaceae": Tannerella
OTU8959	1	0	0	0	0	11	0	12	28.3953	0	0	0	0	5.00881	0	0.285714	7.86424e-05	0.05592	0.045803	0.00345979	0.0459335	TM7: TM7_genera_incertae_sedis:::
OTU3579	0	0	0	155	0	7	0	162	0	0	0	55.2759	0	3.18743	0	0.285714	0.000137639	0.05548	0.0454426	0.00605526	0.0458443	"Bacteroidetes": "Bacteroidia": "Bacteroidales": "Prevotellaceae": Prevotella
OTU2624	0	0	0	22	0	12	0	34	0	0	0	7.84562	0	5.46416	0	0.285714	3.13348e-05	0.05586	0.0457539	0.00137854	0.0457746	"Bacteroidetes": "Sphingobacteria": "Sphingobacteriales": "Flammeovirgaceae": Sediminitomix
OTU4689	0	0	0	23	0	60	0	83	0	0	0	8.20224	0	27.3208	0	0.285714	8.36308e-05	0.05552	0.0454754	0.00367925	0.045624	"Bacteroidetes": "Bacteroidia": "Bacteroidales": "Prevotellaceae": Prevotella
OTU4957	0	18	25	0	0	0	0	43	0	21.8338	22.3127	0	0	0	0	0.285714	0.000103933	0.05532	0.0453116	0.00457241	0.0455417	"Bacteroidetes": "Bacteroidia": "Bacteroidales": "Prevotellaceae": Xylanibacter
OTU6019	0	0	0	0	1	4	0	5	0	0	0	0	79.0115	1.82139	0	0.285714	0.000190303	0.05465	0.0447628	0.00837216	0.045539	Firmicutes: Clostridia: Clostridiales: Clostridiales_Incertae Sedis XIII: Anaerovorax
OTU3400	0	0	0	45	0	4	0	49	0	0	0	16.0479	0	1.82139	0	0.285714	4.2069e-05	0.05548	0.0454426	0.00185078	0.0454803	"Bacteroidetes": "Bacteroidia": "Bacteroidales": "Prevotellaceae": Prevotella
OTU4758	0	0	0	6	0	10	0	16	0	0	0	2.13971	0	4.55347	0	0.285714	1.57576e-05	0.0555	0.045459	0.000693237	0.0454643	Firmicutes: Clostridia: Clostridiales: Lachnospiraceae: Lactonifactor
OTU5047	0	4	6	0	0	0	0	10	0	4.85195	5.35506	0	0	0	0	0.285714	2.40301e-05	0.05532	0.0453116	0.00105718	0.0453239	Firmicutes: Clostridia: Clostridiales: Lachnospiraceae: Oribacterium
OTU3542	0	0	0	0	0	5	1	6	0	0	0	0	0	2.27673	142.11	0.285714	0.000339925	0.05216	0.0427233	0.0149546	0.045265	Firmicutes: Clostridia: Clostridiales: Lachnospiraceae: Syntrophococcus
OTU5207	0	14	15	0	0	0	0	29	0	16.9818	13.3876	0	0	0	0	0.285714	7.14979e-05	0.05508	0.045115	0.00314548	0.0452245	Firmicutes: Clostridia: Clostridiales: Clostridiales_Incertae Sedis XIII: Anaerovorax
OTU5735	0	0	4	0	0	0	2	6	0	0	3.57004	0	0	0	284.219	0.285714	0.000677534	0.04102	0.0335987	0.0298074	0.044915	Firmicutes: Clostridia: Clostridiales: Ruminococcaceae: Clostridium IV
OTU1397	0	0	0	31	0	21	0	52	0	0	0	11.0552	0	9.56228	0	0.285714	4.85391e-05	0.05473	0.0448283	0.00213543	0.0448792	"Spirochaetes": Spirochaetes: Spirochaetales: Spirochaetaceae: Treponema
OTU2653	0	0	12	110	0	0	0	122	0	0	10.7101	39.2281	0	0	0	0.285714	0.000117568	0.05426	0.0444434	0.00517228	0.0447433	Firmicutes: Clostridia: Clostridiales: Peptococcaceae 1: Peptococcus
OTU6078	0	0	0	13	0	15	0	28	0	0	0	4.63605	0	6.8302	0	0.285714	2.69946e-05	0.05457	0.0446973	0.0011876	0.044713	"Bacteroidetes": "Bacteroidia": "Bacteroidales": "Bacteroidales"_incertae_sedis: Phocaeicola
OTU2533	0	0	0	87	0	173	0	260	0	0	0	31.0259	0	78.775	0	0.285714	0.000258501	0.05274	0.0431983	0.0113725	0.0446702	"Bacteroidetes": "Sphingobacteria": "Sphingobacteriales": "Flammeovirgaceae": Sediminitomix
OTU7072	0	0	0	135	0	16	0	151	0	0	0	48.1436	0	7.28555	0	0.285714	0.000130495	0.05405	0.0442713	0.005741	0.044642	"Bacteroidetes": "Sphingobacteria": "Sphingobacteriales": Chitinophagaceae: Filimonas
OTU4635	0	0	0	71	0	167	0	238	0	0	0	25.3199	0	76.0429	0	0.285714	0.000238636	0.05294	0.0433622	0.0104985	0.044615	Firmicutes: Clostridia: Clostridiales: Ruminococcaceae: Ruminococcus
OTU2306	0	0	0	34	0	123	0	157	0	0	0	12.125	0	56.0076	0	0.285714	0.000160403	0.05378	0.0440502	0.00705675	0.0446119	Firmicutes: Clostridia: Clostridiales: Clostridiales_Incertae Sedis IV: Mahella
OTU4814	0	0	0	15	0	65	0	80	0	0	0	5.34928	0	29.5975	0	0.285714	8.22743e-05	0.05424	0.044427	0.00361957	0.0445742	"Bacteroidetes": "Bacteroidia": "Bacteroidales": "Porphyromonadaceae": Butyricimonas
OTU204	0	4	13	0	0	0	0	17	0	4.85195	11.6026	0	0	0	0	0.285714	3.87385e-05	0.05425	0.0444352	0.00170426	0.0444678	Firmicutes: Negativicutes: Selenomonadales: Veillonellaceae: Mitsuokella
OTU2494	0	0	5	0	0	25	0	30	0	0	4.46255	0	0	11.3837	0	0.285714	3.73063e-05	0.05425	0.0444352	0.00164125	0.0444655	Firmicutes: Clostridia: Clostridiales: Ruminococcaceae: Oscillibacter
OTU3955	0	0	0	5	0	83	0	88	0	0	0	1.78309	0	37.7938	0	0.285714	9.31747e-05	0.05401	0.0442386	0.00409912	0.0444281	"Bacteroidetes": "Bacteroidia": "Bacteroidales": "Rikenellaceae": Rikenella
OTU1381	0	0	0	17	0	41	0	58	0	0	0	6.06252	0	18.6692	0	0.285714	5.82252e-05	0.0538	0.0440666	0.00256156	0.044141	"Spirochaetes": Spirochaetes: Spirochaetales: Spirochaetaceae: Treponema
OTU4587	0	0	0	31	0	13	0	44	0	0	0	11.0552	0	5.91951	0	0.285714	3.9963e-05	0.05376	0.0440338	0.00175813	0.0440689	"Bacteroidetes": "Bacteroidia": "Bacteroidales": "Prevotellaceae": Prevotella
OTU3501	0	0	0	16	0	318	0	334	0	0	0	5.7059	0	144.8	0	0.285714	0.000354332	0.0503	0.0411998	0.0155885	0.0440502	"Bacteroidetes": "Bacteroidia": "Bacteroidales": "Prevotellaceae": Prevotella
OTU5061	0	5	0	0	0	0	1	6	0	6.06493	0	0	0	0	142.11	0.285714	0.000348843	0.05032	0.0412162	0.015347	0.0439807	Firmicutes: Clostridia: Clostridiales: Lachnospiraceae: Syntrophococcus
OTU3458	0	0	0	29	0	21	0	50	0	0	0	10.342	0	9.56228	0	0.285714	4.68599e-05	0.05363	0.0439273	0.00206155	0.0439757	Firmicutes: Clostridia: Clostridiales: Ruminococcaceae: Ruminococcus
OTU5102	0	25	29	0	0	0	0	54	0	30.3247	25.8828	0	0	0	0	0.285714	0.000132328	0.05316	0.0435424	0.00582161	0.0439298	"Bacteroidetes": "Bacteroidia": "Bacteroidales": "Prevotellaceae": Prevotella
OTU7908	0	0	0	995	0	24	0	1019	0	0	0	354.836	0	10.9283	0	0.285714	0.000861108	0.02695	0.0220742	0.0378835	0.0438456	"Bacteroidetes": "Sphingobacteria": "Sphingobacteriales": Cytophagaceae: Meniscus
OTU4738	0	0	0	8	0	7	0	15	0	0	0	2.85295	0	3.18743	0	0.285714	1.42207e-05	0.0535	0.0438209	0.000625624	0.0438253	"Bacteroidetes": "Bacteroidia": "Bacteroidales": "Prevotellaceae": Prevotella
OTU2248	0	16	0	0	0	167	0	183	0	19.4078	0	0	0	76.0429	0	0.285714	0.000224717	0.05206	0.0426414	0.00988618	0.0437724	Firmicutes: Clostridia: Clostridiales: Ruminococcaceae: Acetanaerobacterium
OTU3387	0	0	0	39	0	55	0	94	0	0	0	13.9081	0	25.0441	0	0.285714	9.1704e-05	0.05304	0.0434441	0.00403442	0.043631	"Bacteroidetes": "Bacteroidia": "Bacteroidales": "Prevotellaceae": Prevotella
OTU5574	6	0	0	0	0	22	0	28	170.372	0	0	0	0	10.0176	0	0.285714	0.000424686	0.0481	0.0393978	0.0186836	0.0436035	Firmicutes: Clostridia: Clostridiales: Lachnospiraceae: Lachnospiracea_incertae_sedis
OTU3389	0	0	0	72	0	13	0	85	0	0	0	25.6766	0	5.91951	0	0.285714	7.43857e-05	0.05304	0.0434441	0.00327252	0.0435672	"Bacteroidetes": "Bacteroidia": "Bacteroidales": "Prevotellaceae": Prevotella
OTU6527	0	0	0	34	0	89	0	123	0	0	0	12.125	0	40.5258	0	0.285714	0.000123954	0.05257	0.0430591	0.00545325	0.043403	"Bacteroidetes": "Bacteroidia": "Bacteroidales": "Rikenellaceae": Rikenella
OTU859	0	45	67	0	0	0	0	112	0	54.5844	59.7982	0	0	0	0	0.285714	0.000269287	0.05069	0.0415192	0.011847	0.0431764	"Proteobacteria": Deltaproteobacteria: Desulfovibrionales: Desulfovibrionaceae: Bilophila
OTU1325	0	0	0	664	0	395	0	1059	0	0	0	236.795	0	179.862	0	0.285714	0.000980923	0	0	0.0431547	0.0431547	"Spirochaetes": Spirochaetes: Spirochaetales: Spirochaetaceae: Treponema
OTU3050	0	0	0	17	0	0	1	18	0	0	0	6.06252	0	0	142.11	0.285714	0.000348838	0.04913	0.0402415	0.0153467	0.0430685	Firmicutes: Clostridia: Clostridiales: Ruminococcaceae: Oscillibacter
OTU8186	0	0	0	13	0	0	2	15	0	0	0	4.63605	0	0	284.219	0.285714	0.000680044	0.03776	0.0309285	0.0299178	0.0430308	Firmicutes: Bacilli: Lactobacillales: Carnobacteriaceae: Isobaculum
OTU3648	0	0	0	202	0	86	0	288	0	0	0	72.037	0	39.1598	0	0.285714	0.000261787	0.05057	0.0414209	0.0115171	0.0429923	"Bacteroidetes": "Bacteroidia": "Bacteroidales": "Prevotellaceae": Prevotella
OTU2444	0	8	0	0	0	4	0	12	0	9.70389	0	0	0	1.82139	0	0.285714	2.71336e-05	0.05246	0.042969	0.00119372	0.0429856	Firmicutes: Clostridia: Clostridiales: Ruminococcaceae: Butyricicoccus
OTU7214	0	0	0	164	0	9	0	173	0	0	0	58.4855	0	4.09812	0	0.285714	0.000147339	0.05169	0.0423383	0.00648202	0.0428316	"Bacteroidetes": "Bacteroidia": "Bacteroidales": "Bacteroidales"_incertae_sedis: Phocaeicola
OTU2300	3	0	0	0	0	68	0	71	85.186	0	0	0	0	30.9636	0	0.285714	0.000273448	0.05009	0.0410278	0.01203	0.0427551	Firmicutes: Clostridia: Clostridiales: Ruminococcaceae: Ethanoligenens
OTU5723	0	0	4	0	0	15	0	19	0	0	3.57004	0	0	6.8302	0	0.285714	2.4485e-05	0.05218	0.0427397	0.00107719	0.0427532	Firmicutes: Clostridia: Clostridiales: Clostridiales_Incertae Sedis XIII: Mogibacterium
OTU1406	2	0	0	29	0	0	0	31	56.7907	0	0	10.342	0	0	0	0.285714	0.000158048	0.05127	0.0419943	0.00695317	0.042566	Firmicutes: Erysipelotrichia: Erysipelotrichales: Erysipelotrichaceae: Allobaculum
OTU6459	0	0	0	15	0	30	0	45	0	0	0	5.34928	0	13.6604	0	0.285714	4.47539e-05	0.05172	0.0423629	0.0019689	0.0424086	"Bacteroidetes": "Bacteroidia": "Bacteroidales": "Porphyromonadaceae": Barnesiella
OTU3508	0	0	0	28	0	6	0	34	0	0	0	9.98533	0	2.73208	0	0.285714	2.99402e-05	0.05169	0.0423383	0.00131719	0.0423588	"Bacteroidetes": "Bacteroidia": "Bacteroidales": "Bacteroidales"_incertae_sedis: Phocaeicola
OTU4424	0	0	0	27	0	7	0	34	0	0	0	9.62871	0	3.18743	0	0.285714	3.01727e-05	0.05158	0.0422482	0.00132741	0.0422691	"Bacteroidetes": "Bacteroidia": "Bacteroidales": "Prevotellaceae": Prevotella
OTU7218	0	0	0	120	0	9	0	129	0	0	0	42.7943	0	4.09812	0	0.285714	0.000110397	0.05123	0.0419615	0.00485682	0.0422417	"Bacteroidetes": "Bacteroidia": "Bacteroidales": "Prevotellaceae": Hallella
OTU34	0	29	39	0	0	0	0	68	0	35.1766	34.8079	0	0	0	0	0.285714	0.000164762	0.05065	0.0414865	0.00724855	0.0421149	Firmicutes: Negativicutes: Selenomonadales: Veillonellaceae: Dialister
OTU4868	0	0	0	26	0	4	0	30	0	0	0	9.27209	0	1.82139	0	0.285714	2.61171e-05	0.05135	0.0420598	0.00114899	0.0420755	Firmicutes: Clostridia: Clostridiales: Lachnospiraceae: Lachnospiracea_incertae_sedis
OTU4854	1	0	0	12	0	0	0	13	28.3953	0	0	4.27943	0	0	0	0.285714	7.69253e-05	0.05105	0.0418141	0.00338425	0.0419508	Firmicutes: Clostridia: Clostridiales: Clostridiales_Incertae Sedis XIII: Anaerovorax
OTU2221	1	0	0	0	0	0	1	2	28.3953	0	0	0	0	0	142.11	0.285714	0.000401415	0.0464	0.0380054	0.0176598	0.041908	Firmicutes: Clostridia: Clostridiales: Ruminococcaceae: Oscillibacter
OTU6781	0	35	29	0	0	0	0	64	0	42.4545	25.8828	0	0	0	0	0.285714	0.000160885	0.05023	0.0411425	0.00707795	0.0417468	Firmicutes: Clostridia: Clostridiales: Ruminococcaceae: Anaerotruncus
OTU6508	0	0	0	1104	0	20	0	1124	0	0	0	393.707	0	9.10693	0	0.285714	0.000948334	0	0	0.0417209	0.0417209	"Bacteroidetes": "Bacteroidia": "Bacteroidales": "Porphyromonadaceae": Tannerella
OTU2658	0	6	9	0	0	0	0	15	0	7.27792	8.03259	0	0	0	0	0.285714	3.60451e-05	0.05086	0.0416585	0.00158577	0.0416886	Firmicutes: Clostridia: Clostridiales: Ruminococcaceae: Sporobacter
OTU2787	0	34	40	0	0	0	0	74	0	41.2415	35.7004	0	0	0	0	0.285714	0.000181142	0.04984	0.040823	0.00796916	0.0415936	Firmicutes: Clostridia: Clostridiales: Lachnospiraceae: Howardella
OTU3627	2	0	0	0	0	4	0	6	56.7907	0	0	0	0	1.82139	0	0.285714	0.000137989	0.05014	0.0410687	0.00607067	0.041515	Firmicutes: Clostridia: Clostridiales: Clostridiales_Incertae Sedis XII: Guggenheimella
OTU3905	0	0	0	8	0	9	0	17	0	0	0	2.85295	0	4.09812	0	0.285714	1.63647e-05	0.05067	0.0415029	0.000719948	0.0415091	Firmicutes: Clostridia: Clostridiales: Lachnospiraceae: Butyrivibrio
OTU6426	0	0	0	31	0	18	0	49	0	0	0	11.0552	0	8.19624	0	0.285714	4.53231e-05	0.05047	0.041339	0.00199394	0.0413871	"Bacteroidetes": "Bacteroidia": "Bacteroidales": "Porphyromonadaceae": Barnesiella
OTU4432	0	0	6	34	0	0	0	40	0	0	5.35506	12.125	0	0	0	0.285714	4.11529e-05	0.05045	0.0413227	0.00181048	0.0413623	Firmicutes: Clostridia: Clostridiales: Ruminococcaceae: Butyricicoccus
OTU2957	0	0	0	6	0	103	0	109	0	0	0	2.13971	0	46.9007	0	0.285714	0.000115454	0.04981	0.0407984	0.0050793	0.0411134	"Bacteroidetes": "Sphingobacteria": "Sphingobacteriales": "Flammeovirgaceae": Sediminitomix
OTU9354	0	0	0	5	0	24	0	29	0	0	0	1.78309	0	10.9283	0	0.285714	2.99261e-05	0.05015	0.0410769	0.00131657	0.041098	TM7: TM7_genera_incertae_sedis:::
OTU4955	0	5	6	0	0	0	0	11	0	6.06493	5.35506	0	0	0	0	0.285714	2.68858e-05	0.05014	0.0410687	0.00118281	0.0410858	Firmicutes: Clostridia: Clostridiales: Clostridiales_Incertae Sedis XIII: Anaerovorax
OTU4970	1	11	0	0	0	0	0	12	28.3953	13.3429	0	0	0	0	0	0.285714	9.8263e-05	0.04974	0.0407411	0.00432298	0.0409698	Firmicutes: Clostridia: Clostridiales: Clostridiaceae 4: Thermotalea
OTU1524	0	6	6	0	0	0	0	12	0	7.27792	5.35506	0	0	0	0	0.285714	2.97414e-05	0.04984	0.040823	0.00130844	0.040844	Firmicutes: Clostridia: Clostridiales: Lachnospiraceae: Howardella
OTU3889	2	0	0	10	0	0	0	12	56.7907	0	0	3.56619	0	0	0	0.285714	0.000142096	0.04926	0.0403479	0.00625138	0.0408294	Firmicutes: Clostridia: Clostridiales: Lachnospiraceae: Roseburia
OTU6504	0	0	0	138	0	51	0	189	0	0	0	49.2134	0	23.2227	0	0.285714	0.000170534	0.04885	0.0400121	0.00750247	0.0407094	"Bacteroidetes": "Bacteroidia": "Bacteroidales": "Prevotellaceae": Xylanibacter
OTU7039	0	0	0	69	0	19	0	88	0	0	0	24.6067	0	8.65159	0	0.285714	7.8299e-05	0.04935	0.0404217	0.00344468	0.0405682	"Bacteroidetes": "Sphingobacteria": "Sphingobacteriales": "Cyclobacteriaceae": Aquiflexum
OTU3058	0	0	0	5	0	18	0	23	0	0	0	1.78309	0	8.19624	0	0.285714	2.34941e-05	0.0491	0.0402169	0.0010336	0.0402302	"Bacteroidetes": "Bacteroidia": "Bacteroidales": "Prevotellaceae": Prevotella
OTU4927	0	4	5	0	0	0	0	9	0	4.85195	4.46255	0	0	0	0	0.285714	2.19288e-05	0.04893	0.0400776	0.000964736	0.0400893	Firmicutes: Clostridia: Clostridiales: Ruminococcaceae: Butyricicoccus
OTU2316	0	0	0	31	0	67	0	98	0	0	0	11.0552	0	30.5082	0	0.285714	9.78515e-05	0.04866	0.0398565	0.00430487	0.0400883	"Bacteroidetes": "Sphingobacteria": "Sphingobacteriales": "Flammeovirgaceae": Sediminitomix
OTU5863	0	0	0	0	1	32	0	33	0	0	0	0	79.0115	14.5711	0	0.285714	0.000220319	0.04736	0.0387917	0.00969269	0.0399843	Firmicutes: Clostridia: Clostridiales: Ruminococcaceae: Sporobacter
OTU5767	0	8	18	0	0	0	0	26	0	9.70389	16.0652	0	0	0	0	0.285714	6.06674e-05	0.04857	0.0397828	0.002669	0.0398722	"Proteobacteria": Alphaproteobacteria: Rhizobiales: Hyphomicrobiaceae: Gemmiger
OTU2963	0	0	0	8	0	9	0	17	0	0	0	2.85295	0	4.09812	0	0.285714	1.63647e-05	0.04866	0.0398565	0.000719948	0.039863	Firmicutes: Clostridia: Clostridiales: Lachnospiraceae: Lachnobacterium
OTU2359	0	0	0	63	0	27	0	90	0	0	0	22.467	0	12.2944	0	0.285714	8.18376e-05	0.0484	0.0396435	0.00360036	0.0398067	"Bacteroidetes": Flavobacteria: "Flavobacteriales": Cryomorphaceae: Fluviicola
OTU3679	0	0	0	4	0	19	0	23	0	0	0	1.42648	0	8.65159	0	0.285714	2.37265e-05	0.04857	0.0397828	0.00104382	0.0397965	Firmicutes: Clostridia: Clostridiales: Ruminococcaceae: Anaerotruncus
OTU6913	0	25	11	0	0	0	0	36	0	30.3247	9.81761	0	0	0	0	0.285714	9.45058e-05	0.0483	0.0395616	0.00415768	0.0397795	"Actinobacteria": Actinobacteria: Coriobacteridae: Coriobacteriales: "Coriobacterineae"
OTU5784	0	0	0	4	0	49	0	53	0	0	0	1.42648	0	22.312	0	0.285714	5.58868e-05	0.04834	0.0395944	0.00245868	0.0396707	"Bacteroidetes": "Bacteroidia": "Bacteroidales": "Prevotellaceae": Paraprevotella
OTU5921	0	0	4	0	0	194	0	198	0	0	3.57004	0	0	88.3372	0	0.285714	0.000216375	0.0468	0.038333	0.00951917	0.0394973	Firmicutes: Clostridia: Clostridiales: Lachnospiraceae: Coprococcus
OTU3560	0	0	0	197	0	10	0	207	0	0	0	70.2539	0	4.55347	0	0.285714	0.000176117	0.04725	0.0387016	0.00774808	0.0394696	Firmicutes: Clostridia: Clostridiales: Ruminococcaceae: Ruminococcus
OTU7820	0	0	0	414	0	9	0	423	0	0	0	147.64	0	4.09812	0	0.285714	0.000357233	0.04382	0.0358921	0.0157161	0.0391822	"Bacteroidetes": "Bacteroidia": "Bacteroidales": "Prevotellaceae": Hallella
OTU4824	0	0	0	11	0	7	0	18	0	0	0	3.92281	0	3.18743	0	0.285714	1.67394e-05	0.0477	0.0390702	0.000736433	0.0390771	Firmicutes: Clostridia: Clostridiales: Ruminococcaceae: Butyricicoccus
OTU5257	0	0	17	0	0	51	0	68	0	0	15.1727	0	0	23.2227	0	0.285714	9.0393e-05	0.04723	0.0386852	0.00397675	0.0388891	Firmicutes: Clostridia: Clostridiales: Lachnospiraceae: Syntrophococcus
OTU3314	0	0	0	56	0	4	0	60	0	0	0	19.9707	0	1.82139	0	0.285714	5.13044e-05	0.04728	0.0387262	0.00225708	0.0387919	Firmicutes: Clostridia: Clostridiales: Ruminococcaceae: Oscillibacter
OTU1382	0	0	0	146	0	13	0	159	0	0	0	52.0664	0	5.91951	0	0.285714	0.000136514	0.04677	0.0383084	0.00600581	0.0387764	"Spirochaetes": Spirochaetes: Spirochaetales: Spirochaetaceae: Treponema
OTU5734	0	0	4	0	0	16	0	20	0	0	3.57004	0	0	7.28555	0	0.285714	2.5557e-05	0.04726	0.0387098	0.00112435	0.0387261	"Bacteroidetes": "Bacteroidia": "Bacteroidales": "Prevotellaceae": Prevotella
OTU7204	0	0	0	7	0	35	0	42	0	0	0	2.49633	0	15.9371	0	0.285714	4.33974e-05	0.04722	0.038677	0.00190922	0.0387241	"Bacteroidetes": "Bacteroidia": "Bacteroidales": "Porphyromonadaceae": Tannerella
OTU3586	2	0	0	98	0	0	0	100	56.7907	0	0	34.9487	0	0	0	0.285714	0.000215979	0.04571	0.0374402	0.00950178	0.0386271	Firmicutes: Clostridia: Clostridiales: Clostridiales_Incertae Sedis XIII: Anaerovorax
OTU2703	2	0	5	0	0	0	0	7	56.7907	0	4.46255	0	0	0	0	0.285714	0.000144207	0.04651	0.0380955	0.00634422	0.0386201	Firmicutes: Clostridia: Clostridiales: Lachnospiraceae: Lachnospiracea_incertae_sedis
OTU4542	0	0	0	45	0	13	0	58	0	0	0	16.0479	0	5.91951	0	0.285714	5.17171e-05	0.04693	0.0384395	0.00227524	0.0385068	Firmicutes: Clostridia: Clostridiales: Ruminococcaceae: Ruminococcus
OTU3701	3	0	0	4	0	0	0	7	85.186	0	0	1.42648	0	0	0	0.285714	0.000203909	0.04557	0.0373255	0.00897078	0.0383884	Firmicutes: Clostridia: Clostridiales: Lachnospiraceae: Shuttleworthia
OTU5145	0	93	111	0	0	0	0	204	0	112.808	99.0686	0	0	0	0	0.285714	0.000498814	0.03839	0.0314445	0.0219448	0.0383449	Firmicutes: Clostridia: Clostridiales: Lachnospiraceae: Lachnobacterium
OTU6613	0	0	0	165	1	0	0	166	0	0	0	58.8421	79.0115	0	0	0.285714	0.000324545	0.04342	0.0355645	0.014278	0.0383236	"Bacteroidetes": "Bacteroidia": "Bacteroidales": "Porphyromonadaceae": Tannerella
OTU6167	0	0	0	16	1	0	0	17	0	0	0	5.7059	79.0115	0	0	0.285714	0.000199448	0.0454	0.0371863	0.00877449	0.0382075	"Bacteroidetes": "Sphingobacteria": "Sphingobacteriales": "Cyclobacteriaceae": Aquiflexum
OTU5193	0	41	44	0	0	0	0	85	0	49.7324	39.2704	0	0	0	0	0.285714	0.000209537	0.04523	0.037047	0.00921835	0.0381767	Firmicutes: Clostridia: Clostridiales: Lachnospiraceae: Lachnospiracea_incertae_sedis
OTU1144	0	0	0	17	0	14	0	31	0	0	0	6.06252	0	6.37485	0	0.285714	2.92809e-05	0.04658	0.0381528	0.00128818	0.0381745	"Spirochaetes": Spirochaetes: Spirochaetales: Spirochaetaceae: Treponema
OTU2818	0	22	23	0	0	0	0	45	0	26.6857	20.5277	0	0	0	0	0.285714	0.000111153	0.04606	0.0377269	0.00489007	0.0380425	Firmicutes: Clostridia: Clostridiales: Ruminococcaceae: Saccharofermentans
OTU3411	0	0	0	230	0	4	0	234	0	0	0	82.0224	0	1.82139	0	0.285714	0.000197391	0.04521	0.0370307	0.008684	0.0380353	"Bacteroidetes": "Bacteroidia": "Bacteroidales": "Prevotellaceae": Prevotella
OTU2878	0	6	8	0	0	0	0	14	0	7.27792	7.14008	0	0	0	0	0.285714	3.39439e-05	0.04638	0.037989	0.00149332	0.0380183	Firmicutes: Clostridia: Clostridiales: Lachnospiraceae: Lachnobacterium
OTU5710	0	0	4	0	0	18	0	22	0	0	3.57004	0	0	8.19624	0	0.285714	2.7701e-05	0.04638	0.037989	0.00121868	0.0380085	Firmicutes: Clostridia: Clostridiales: Lachnospiraceae: Lachnospiracea_incertae_sedis
OTU4890	5	0	0	18	0	0	0	23	141.977	0	0	6.41914	0	0	0	0.285714	0.000349364	0.04221	0.0345734	0.0153699	0.0378359	Firmicutes: Clostridia: Clostridiales: Ruminococcaceae: Sporobacter
OTU3509	0	0	0	143	0	10	0	153	0	0	0	50.9965	0	4.55347	0	0.285714	0.00013078	0.04559	0.0373419	0.00575351	0.0377826	"Bacteroidetes": "Bacteroidia": "Bacteroidales": "Prevotellaceae": Prevotella
OTU5087	1	0	0	0	0	0	1	2	28.3953	0	0	0	0	0	142.11	0.285714	0.000401415	0.04066	0.0333038	0.0176598	0.0376964	Firmicutes: Clostridia: Clostridiales: Ruminococcaceae: Oscillibacter
OTU6299	0	0	0	0	1	0	2	3	0	0	0	0	79.0115	0	284.219	0.285714	0.000855144	0	0	0.0376212	0.0376212	Firmicutes: Clostridia: Clostridiales: Ruminococcaceae: Ruminococcus
OTU2309	6	0	0	0	0	31	0	37	170.372	0	0	0	0	14.1157	0	0.285714	0.000434334	0.03956	0.0324029	0.0191081	0.0376173	Firmicutes: Clostridia: Clostridiales: Ruminococcaceae: Acetanaerobacterium
OTU481	0	0	0	25	0	28	0	53	0	0	0	8.91547	0	12.7497	0	0.285714	5.10057e-05	0.04582	0.0375303	0.00224394	0.0375973	Firmicutes: Erysipelotrichia: Erysipelotrichales: Erysipelotrichaceae: Turicibacter
OTU3901	0	0	0	10	1	0	0	11	0	0	0	3.56619	79.0115	0	0	0.285714	0.00019441	0.04462	0.0365474	0.00855288	0.0375348	Firmicutes: Clostridia: Clostridiales: Lachnospiraceae: Howardella
OTU640	0	0	0	83	0	17	0	100	0	0	0	29.5994	0	7.74089	0	0.285714	8.79091e-05	0.04539	0.0371781	0.00386747	0.0373787	"Tenericutes": Mollicutes: Anaeroplasmatales: Anaeroplasmataceae: Asteroleplasma
OTU2325	0	0	0	10	0	67	0	77	0	0	0	3.56619	0	30.5082	0	0.285714	8.02204e-05	0.0453	0.0371044	0.00352921	0.0372718	Firmicutes: Clostridia: Clostridiales: Ruminococcaceae: Saccharofermentans
OTU5093	0	108	188	0	0	0	0	296	0	131.003	167.792	0	0	0	0	0.285714	0.000703443	0.02531	0.0207309	0.0309472	0.0372492	"Bacteroidetes": "Bacteroidia": "Bacteroidales": "Prevotellaceae": Xylanibacter
OTU200	0	4	10	0	0	0	0	14	0	4.85195	8.9251	0	0	0	0	0.285714	3.24349e-05	0.04531	0.0371126	0.00142694	0.03714	Firmicutes: Negativicutes: Selenomonadales: Acidaminococcaceae: Acidaminococcus
OTU2761	0	0	74	0	0	5	0	79	0	0	66.0457	0	0	2.27673	0	0.285714	0.00016085	0.04447	0.0364245	0.00707641	0.0371056	Firmicutes: Clostridia: Clostridiales: Lachnospiraceae: Lachnobacterium
OTU6474	0	0	0	216	0	97	0	313	0	0	0	77.0297	0	44.1686	0	0.285714	0.000285334	0.04259	0.0348847	0.012553	0.0370745	"Bacteroidetes": "Bacteroidia": "Bacteroidales": "Prevotellaceae": Paraprevotella
OTU5755	0	0	9	0	0	40	0	49	0	0	8.03259	0	0	18.2139	0	0.285714	6.17913e-05	0.04482	0.0367112	0.00271844	0.0368117	Firmicutes: Clostridia: Clostridiales: Clostridiales_Incertae Sedis XIII: Mogibacterium
OTU6715	0	0	0	270	0	83	0	353	0	0	0	96.2871	0	37.7938	0	0.285714	0.000315663	0.04146	0.0339591	0.0138872	0.0366889	"Bacteroidetes": "Bacteroidia": "Bacteroidales": "Rikenellaceae": Rikenella
OTU4951	0	24	0	0	0	33	0	57	0	29.1117	0	0	0	15.0264	0	0.285714	0.000103913	0.04436	0.0363344	0.00457155	0.0366209	Firmicutes: Clostridia: Clostridiales: Lachnospiraceae: Butyrivibrio
OTU3023	0	0	0	11	0	15	0	26	0	0	0	3.92281	0	6.8302	0	0.285714	2.53155e-05	0.04447	0.0364245	0.00111373	0.0364416	Firmicutes: Clostridia: Clostridiales: Lachnospiraceae: Lachnobacterium
OTU3931	0	0	0	24	2	0	0	26	0	0	0	8.55886	158.023	0	0	0.285714	0.000392179	0.03912	0.0320425	0.0172535	0.0363923	"Bacteroidetes": "Bacteroidia": "Bacteroidales": "Prevotellaceae": Prevotella
OTU5173	0	7	22	0	0	0	0	29	0	8.4909	19.6352	0	0	0	0	0.285714	6.62165e-05	0.04421	0.0362116	0.00291313	0.0363286	Firmicutes: Clostridia: Clostridiales: Lachnospiraceae: Butyrivibrio
OTU5088	0	28	0	0	0	18	0	46	0	33.9636	0	0	0	8.19624	0	0.285714	9.92557e-05	0.04401	0.0360478	0.00436665	0.0363113	"Bacteroidetes": "Bacteroidia": "Bacteroidales": "Prevotellaceae": Prevotella
OTU6467	0	0	0	14	0	46	0	60	0	0	0	4.99267	0	20.9459	0	0.285714	6.10665e-05	0.04413	0.0361461	0.00268656	0.0362458	"Bacteroidetes": "Sphingobacteria": "Sphingobacteriales": Chitinophagaceae: Filimonas
OTU4566	0	0	0	151	0	31	0	182	0	0	0	53.8495	0	14.1157	0	0.285714	0.000160008	0.04337	0.0355236	0.00703941	0.0362143	"Bacteroidetes": "Bacteroidia": "Bacteroidales": "Bacteroidales"_incertae_sedis: Phocaeicola
OTU2431	0	0	0	0	2	14	0	16	0	0	0	0	158.023	6.37485	0	0.285714	0.000387037	0.03867	0.0316739	0.0170273	0.0359606	Firmicutes: Clostridia: Clostridiales: Clostridiaceae 4: Thermotalea
OTU5182	0	98	0	0	0	42	0	140	0	118.873	0	0	0	19.1246	0	0.285714	0.000324883	0.04023	0.0329516	0.0142929	0.0359179	Firmicutes: Clostridia: Clostridiales: Clostridiales_Incertae Sedis XIII: Mogibacterium
OTU2551	0	0	0	4	0	46	0	50	0	0	0	1.42648	0	20.9459	0	0.285714	5.26707e-05	0.04375	0.0358348	0.00231719	0.0359096	Firmicutes: Clostridia: Clostridiales: Ruminococcaceae: Ethanoligenens
OTU7329	0	0	0	0	0	14	2	16	0	0	0	0	0	6.37485	284.219	0.285714	0.000684138	0.02376	0.0194614	0.0300979	0.0358417	Firmicutes: Clostridia: Clostridiales: Ruminococcaceae: Clostridium IV
OTU6406	0	0	0	85	0	399	0	484	0	0	0	30.3126	0	181.683	0	0.285714	0.000499096	0.03446	0.0282255	0.0219572	0.0357603	"Bacteroidetes": "Bacteroidia": "Bacteroidales": "Porphyromonadaceae": Tannerella
OTU1919	0	0	0	0	3	35	0	38	0	0	0	0	237.035	15.9371	0	0.285714	0.000595564	0.02945	0.0241219	0.0262012	0.0356142	Firmicutes: Clostridia: Clostridiales: Ruminococcaceae: Ethanoligenens
OTU4406	0	0	0	37	0	28	0	65	0	0	0	13.1949	0	12.7497	0	0.285714	6.10806e-05	0.0433	0.0354662	0.00268718	0.0355679	"Bacteroidetes": "Bacteroidia": "Bacteroidales": "Prevotellaceae": Prevotella
OTU6539	0	0	0	107	0	76	0	183	0	0	0	38.1582	0	34.6063	0	0.285714	0.000171307	0.04239	0.0347209	0.00753649	0.0355294	"Bacteroidetes": "Bacteroidia": "Bacteroidales": "Prevotellaceae": Paraprevotella
OTU5063	0	7	47	0	0	0	0	54	0	8.4909	41.948	0	0	0	0	0.285714	0.000118747	0.04288	0.0351222	0.00522414	0.0355086	Firmicutes: Clostridia: Clostridiales: Lachnospiraceae: Clostridium XlVa
OTU5592	0	0	19	0	0	9	0	28	0	0	16.9577	0	0	4.09812	0	0.285714	4.95711e-05	0.04314	0.0353352	0.00218083	0.0354024	Firmicutes: Clostridia: Clostridiales: Ruminococcaceae: Saccharofermentans
OTU5155	0	13	9	0	0	0	0	22	0	15.7688	8.03259	0	0	0	0	0.285714	5.6035e-05	0.04311	0.0353106	0.0024652	0.0353965	Firmicutes: Clostridia: Clostridiales: Ruminococcaceae: Oscillibacter
OTU2158	5	0	0	0	0	0	1	6	141.977	0	0	0	0	0	142.11	0.285714	0.000668816	0.02389	0.0195679	0.0294239	0.0353365	Firmicutes: Clostridia: Clostridiales: Ruminococcaceae: Butyricicoccus
OTU2308	0	0	0	171	0	46	0	217	0	0	0	60.9818	0	20.9459	0	0.285714	0.00019288	0.04187	0.0342949	0.00848556	0.0353291	Firmicutes: Clostridia: Clostridiales: Ruminococcaceae: Anaerotruncus
OTU6502	0	0	0	15	0	737	0	752	0	0	0	5.34928	0	335.59	0	0.285714	0.000802664	0	0	0.0353124	0.0353124	"Bacteroidetes": "Bacteroidia": "Bacteroidales": "Porphyromonadaceae": Tannerella
OTU7988	0	0	0	0	1	54	0	55	0	0	0	0	79.0115	24.5887	0	0.285714	0.000243903	0.04092	0.0335168	0.0107303	0.0351925	"Bacteroidetes": "Bacteroidia": "Bacteroidales": "Porphyromonadaceae": Barnesiella
OTU2382	0	0	0	12	0	61	0	73	0	0	0	4.27943	0	27.7761	0	0.285714	7.54675e-05	0.04272	0.0349912	0.00332011	0.0351483	"Bacteroidetes": "Bacteroidia": "Bacteroidales": Bacteroidaceae: Anaerorhabdus
OTU2940	0	0	0	8	0	4	0	12	0	0	0	2.85295	0	1.82139	0	0.285714	1.10047e-05	0.04286	0.0351058	0.000484138	0.0351092	Firmicutes: Clostridia: Clostridiales: Ruminococcaceae: Papillibacter
OTU6440	0	0	0	18	0	730	0	748	0	0	0	6.41914	0	332.403	0	0.285714	0.000797679	0	0	0.0350931	0.0350931	"Fibrobacteres": "Fibrobacteria": "Fibrobacterales": "Fibrobacteraceae": Fibrobacter
OTU4947	0	5	25	0	0	0	0	30	0	6.06493	22.3127	0	0	0	0	0.285714	6.68087e-05	0.04269	0.0349666	0.00293918	0.0350899	Firmicutes: Clostridia: Clostridiales: Lachnospiraceae: Coprococcus
OTU6063	0	0	4	0	0	54	0	58	0	0	3.57004	0	0	24.5887	0	0.285714	6.62933e-05	0.04268	0.0349584	0.00291651	0.0350798	Firmicutes: Clostridia: Clostridiales: Lachnospiraceae: Blautia
OTU2680	0	53	44	0	0	0	0	97	0	64.2883	39.2704	0	0	0	0	0.285714	0.000243805	0.04077	0.0333939	0.010726	0.0350742	Firmicutes: Clostridia: Clostridiales: Ruminococcaceae: Oscillibacter
OTU6783	0	6	8	0	0	0	0	14	0	7.27792	7.14008	0	0	0	0	0.285714	3.39439e-05	0.04269	0.0349666	0.00149332	0.0349985	Firmicutes: Clostridia: Clostridiales: Lachnospiraceae: Moryella
OTU2579	0	0	14	0	0	38	0	52	0	0	12.4951	0	0	17.3032	0	0.285714	7.01533e-05	0.0425	0.034811	0.00308632	0.0349475	Firmicutes: Clostridia: Clostridiales: Ruminococcaceae: Anaerotruncus
OTU1380	0	0	0	15	0	4	0	19	0	0	0	5.34928	0	1.82139	0	0.285714	1.68817e-05	0.04249	0.0348028	0.000742693	0.0348107	Firmicutes: Clostridia: Clostridiales: Ruminococcaceae: Saccharofermentans
OTU4437	0	0	0	24	0	50	0	74	0	0	0	8.55886	0	22.7673	0	0.285714	7.37503e-05	0.04231	0.0346553	0.00324457	0.0348069	"Bacteroidetes": "Bacteroidia": "Bacteroidales": "Prevotellaceae": Prevotella
OTU6103	0	0	0	0	0	10	2	12	0	0	0	0	0	4.55347	284.219	0.285714	0.00067985	0.02163	0.0177167	0.0299093	0.0347627	Firmicutes: Clostridia: Clostridiales: Ruminococcaceae: Sporobacter
OTU2670	0	0	38	0	0	32	0	70	0	0	33.9154	0	0	14.5711	0	0.285714	0.00011415	0.04194	0.0343523	0.00502192	0.0347174	Firmicutes: Clostridia: Clostridiales: Lachnospiraceae: Lachnobacterium
OTU7890	0	0	0	45	0	11	0	56	0	0	0	16.0479	0	5.00881	0	0.285714	4.95731e-05	0.04217	0.0345407	0.00218092	0.0346094	"Bacteroidetes": "Bacteroidia": "Bacteroidales": "Porphyromonadaceae": Barnesiella
OTU4674	0	0	0	8	3	0	0	11	0	0	0	2.85295	237.035	0	0	0.285714	0.00056476	0.02938	0.0240646	0.024846	0.0345895	"Bacteroidetes": "Sphingobacteria": "Sphingobacteriales": Cytophagaceae: Leadbetterella
OTU4922	0	16	11	0	0	0	0	27	0	19.4078	9.81761	0	0	0	0	0.285714	6.88045e-05	0.04182	0.034254	0.00302698	0.0343875	Firmicutes: Clostridia: Clostridiales: Lachnospiraceae: Lachnospiracea_incertae_sedis
OTU6212	0	0	0	6	0	64	0	70	0	0	0	2.13971	0	29.1422	0	0.285714	7.36461e-05	0.04176	0.0342048	0.00323998	0.0343579	"Bacteroidetes": "Sphingobacteria": "Sphingobacteriales": Sphingobacteriaceae: Pseudosphingobacterium
OTU4433	0	0	0	68	0	11	0	79	0	0	0	24.2501	0	5.00881	0	0.285714	6.88834e-05	0.04172	0.0341721	0.00303045	0.0343062	"Bacteroidetes": "Bacteroidia": "Bacteroidales": "Prevotellaceae": Prevotella
OTU7167	0	0	0	264	0	15	0	279	0	0	0	94.1474	0	6.8302	0	0.285714	0.000237729	0.03987	0.0326568	0.0104586	0.0342906	"Bacteroidetes": "Sphingobacteria": "Sphingobacteriales": Chitinophagaceae: Filimonas
OTU7004	0	0	0	23	0	4	0	27	0	0	0	8.20224	0	1.82139	0	0.285714	2.35983e-05	0.04176	0.0342048	0.00103818	0.0342206	"Bacteroidetes": "Sphingobacteria": "Sphingobacteriales": Sphingobacteriaceae: Pseudosphingobacterium
OTU4400	0	0	0	61	0	29	0	90	0	0	0	21.7538	0	13.2051	0	0.285714	8.23025e-05	0.04117	0.0337216	0.00362081	0.0339154	"Bacteroidetes": "Bacteroidia": "Bacteroidales": "Prevotellaceae": Prevotella
OTU5993	0	0	0	0	1	4	0	5	0	0	0	0	79.0115	1.82139	0	0.285714	0.000190303	0.04	0.0327633	0.00837216	0.033816	Firmicutes: Clostridia: Clostridiales: Lachnospiraceae: Lachnobacterium
OTU3829	1	0	0	22	0	0	0	23	28.3953	0	0	7.84562	0	0	0	0.285714	8.5321e-05	0.04092	0.0335168	0.00375361	0.0337263	Firmicutes: Clostridia: Clostridiales: Lachnospiraceae: Syntrophococcus
OTU4992	0	0	15	0	0	67	0	82	0	0	13.3876	0	0	30.5082	0	0.285714	0.000103343	0.04079	0.0334103	0.00454646	0.0337182	Firmicutes: Clostridia: Clostridiales: Clostridiales_Incertae Sedis XIII: Anaerovorax
OTU2317	0	0	0	27	0	112	0	139	0	0	0	9.62871	0	50.9988	0	0.285714	0.000142734	0.04034	0.0330417	0.00627942	0.0336331	"Bacteroidetes": Flavobacteria: "Flavobacteriales": Cryomorphaceae: Wandonia
OTU4852	0	0	0	19	0	9	0	28	0	0	0	6.77576	0	4.09812	0	0.285714	2.56001e-05	0.04088	0.033484	0.00112625	0.033503	Firmicutes: Clostridia: Clostridiales: Lachnospiraceae: Lachnobacterium
OTU4459	0	0	0	10	0	6	0	16	0	0	0	3.56619	0	2.73208	0	0.285714	1.48278e-05	0.04081	0.0334267	0.000652335	0.0334331	Firmicutes: Clostridia: Clostridiales: Ruminococcaceae: Clostridium IV
OTU7754	0	0	0	16	0	6	0	22	0	0	0	5.7059	0	2.73208	0	0.285714	1.98653e-05	0.04078	0.0334021	0.000873953	0.0334136	"Bacteroidetes": "Bacteroidia": "Bacteroidales": "Porphyromonadaceae": Barnesiella
OTU3493	0	0	0	16	0	18	0	34	0	0	0	5.7059	0	8.19624	0	0.285714	3.27294e-05	0.0406	0.0332547	0.0014399	0.0332859	"Bacteroidetes": "Bacteroidia": "Bacteroidales": "Prevotellaceae": Prevotella
OTU1611	0	0	0	0	1	16	0	17	0	0	0	0	79.0115	7.28555	0	0.285714	0.000203167	0.03907	0.0320015	0.0089381	0.0332263	"Bacteroidetes": "Sphingobacteria": "Sphingobacteriales": "Flammeovirgaceae": Flexithrix
OTU7151	0	0	0	13	4	0	0	17	0	0	0	4.63605	316.046	0	0	0.285714	0.000754973	0	0	0.0332142	0.0332142	"Bacteroidetes": "Bacteroidia": "Bacteroidales": "Porphyromonadaceae": Barnesiella
OTU1535	0	5	9	0	0	0	0	14	0	6.06493	8.03259	0	0	0	0	0.285714	3.31894e-05	0.04019	0.0329189	0.00146013	0.0329512	Firmicutes: Negativicutes: Selenomonadales: Veillonellaceae: Schwartzia
OTU5932	0	0	0	0	2	168	0	170	0	0	0	0	158.023	76.4982	0	0.285714	0.000552127	0.02693	0.0220579	0.0242902	0.032811	Firmicutes: Clostridia: Clostridiales: Lachnospiraceae: Catonella
OTU6696	0	0	0	18	0	4	0	22	0	0	0	6.41914	0	1.82139	0	0.285714	1.94004e-05	0.04003	0.0327878	0.000853502	0.0327989	"Bacteroidetes": "Bacteroidia": "Bacteroidales": "Porphyromonadaceae": Butyricimonas
OTU3435	0	0	0	16	0	6	0	22	0	0	0	5.7059	0	2.73208	0	0.285714	1.98653e-05	0.04	0.0327633	0.000873953	0.0327749	Firmicutes: Clostridia: Clostridiales: Lachnospiraceae: Lachnobacterium
OTU3486	0	0	0	90	0	5	0	95	0	0	0	32.0957	0	2.27673	0	0.285714	8.0922e-05	0.03973	0.0325421	0.00356008	0.0327363	"Bacteroidetes": "Bacteroidia": "Bacteroidales": "Prevotellaceae": Prevotella
OTU2226	0	0	0	0	0	6	1	7	0	0	0	0	0	2.73208	142.11	0.285714	0.000340997	0.03545	0.0290364	0.0150018	0.0326828	Firmicutes: Clostridia: Clostridiales: Ruminococcaceae: Oscillibacter
OTU5709	0	0	6	0	0	6	0	12	0	0	5.35506	0	0	2.73208	0	0.285714	1.90393e-05	0.03974	0.0325503	0.000837615	0.0325611	Firmicutes: Clostridia: Clostridiales: Lachnospiraceae: Butyrivibrio
OTU3397	0	0	0	93	0	42	0	135	0	0	0	33.1656	0	19.1246	0	0.285714	0.000123105	0.03908	0.0320097	0.00541588	0.0324646	"Bacteroidetes": "Bacteroidia": "Bacteroidales": "Prevotellaceae": Prevotella
OTU2253	0	0	0	7	0	157	0	164	0	0	0	2.49633	0	71.4894	0	0.285714	0.000174182	0.03833	0.0313954	0.00766298	0.032317	"Bacteroidetes": "Sphingobacteria": "Sphingobacteriales": "Cyclobacteriaceae": Aquiflexum
OTU6469	0	0	0	79	0	65	0	144	0	0	0	28.1729	0	29.5975	0	0.285714	0.000136007	0.03875	0.0317394	0.00598349	0.0322985	"Bacteroidetes": "Bacteroidia": "Bacteroidales": "Prevotellaceae": Xylanibacter
OTU3749	0	0	0	7	0	7	0	14	0	0	0	2.49633	0	3.18743	0	0.285714	1.33811e-05	0.03925	0.0321489	0.000588688	0.0321543	Firmicutes: Clostridia: Clostridiales: Lachnospiraceae: Lactonifactor
OTU2442	0	0	0	10	0	6	0	16	0	0	0	3.56619	0	2.73208	0	0.285714	1.48278e-05	0.03922	0.0321244	0.000652335	0.032131	Firmicutes: Clostridia: Clostridiales: Clostridiales_Incertae Sedis III: Tepidanaerobacter
OTU2564	0	0	0	16	0	11	0	27	0	0	0	5.7059	0	5.00881	0	0.285714	2.52253e-05	0.03914	0.0320588	0.00110976	0.032078	Firmicutes: Clostridia: Clostridiales: Ruminococcaceae: Saccharofermentans
OTU2498	0	0	0	20	0	6	0	26	0	0	0	7.13238	0	2.73208	0	0.285714	2.32236e-05	0.03914	0.0320588	0.0010217	0.0320751	Firmicutes: Clostridia: Clostridiales: Ruminococcaceae: Saccharofermentans
OTU7916	0	0	0	66	0	11	0	77	0	0	0	23.5369	0	5.00881	0	0.285714	6.72042e-05	0.03881	0.0317885	0.00295658	0.0319257	"Bacteroidetes": "Bacteroidia": "Bacteroidales": "Porphyromonadaceae": Barnesiella
OTU5171	0	6	7	0	0	0	0	13	0	7.27792	6.24757	0	0	0	0	0.285714	3.18427e-05	0.03884	0.0318131	0.00140088	0.0318439	Firmicutes: Clostridia: Clostridiales: Ruminococcaceae: Ruminococcus
OTU1988	0	0	42	0	0	63	0	105	0	0	37.4854	0	0	28.6868	0	0.285714	0.000155787	0.03783	0.0309858	0.0068537	0.0317348	Firmicutes: Clostridia: Clostridiales: Ruminococcaceae: Saccharofermentans
OTU4713	0	0	0	15	0	28	0	43	0	0	0	5.34928	0	12.7497	0	0.285714	4.26099e-05	0.03852	0.031551	0.00187458	0.0316067	Firmicutes: Clostridia: Clostridiales: Lachnospiraceae: Syntrophococcus
OTU5046	0	4	5	0	0	0	0	9	0	4.85195	4.46255	0	0	0	0	0.285714	2.19288e-05	0.03852	0.031551	0.000964736	0.0315658	Firmicutes: Clostridia: Clostridiales: Lachnospiraceae: Butyrivibrio
OTU2159	0	0	0	56	0	156	0	212	0	0	0	19.9707	0	71.0341	0	0.285714	0.00021425	0.03656	0.0299456	0.00942569	0.031394	Firmicutes: Clostridia: Clostridiales: Ruminococcaceae: Pseudoflavonifractor
OTU2504	0	0	0	30	0	6	0	36	0	0	0	10.6986	0	2.73208	0	0.285714	3.16194e-05	0.03822	0.0313053	0.00139106	0.0313362	Firmicutes: Clostridia: Clostridiales: Ruminococcaceae: Hydrogenoanaerobacterium
OTU6920	0	6	9	0	0	0	0	15	0	7.27792	8.03259	0	0	0	0	0.285714	3.60451e-05	0.03783	0.0309858	0.00158577	0.0310264	Firmicutes: Clostridia: Clostridiales: Lachnospiraceae: Lachnospiracea_incertae_sedis
OTU1893	0	0	0	0	1	23	0	24	0	0	0	0	79.0115	10.473	0	0.285714	0.000210671	0.03614	0.0296016	0.00926824	0.0310186	Firmicutes: Clostridia: Clostridiales: Clostridiales_Incertae Sedis IV: Mahella
OTU2923	0	0	0	10	0	4	0	14	0	0	0	3.56619	0	1.82139	0	0.285714	1.26838e-05	0.03767	0.0308548	0.000558011	0.0308598	Firmicutes: Clostridia: Clostridiales: Ruminococcaceae: Acetanaerobacterium
OTU7290	0	0	0	15	0	5	0	20	0	0	0	5.34928	0	2.27673	0	0.285714	1.79537e-05	0.03763	0.030822	0.000789855	0.0308321	"Bacteroidetes": "Sphingobacteria": "Sphingobacteriales": "Cyclobacteriaceae": Aquiflexum
OTU3431	0	0	0	24	0	6	0	30	0	0	0	8.55886	0	2.73208	0	0.285714	2.65819e-05	0.03755	0.0307565	0.00116944	0.0307787	Firmicutes: Clostridia: Clostridiales: Lachnospiraceae: Catonella
OTU861	0	0	0	103	0	106	0	209	0	0	0	36.7318	0	48.2667	0	0.285714	0.000200109	0.03597	0.0294624	0.00880361	0.0307495	"Spirochaetes": Spirochaetes: Spirochaetales: Spirochaetales_incertae_sedis: Exilispira
OTU2586	0	12	0	0	0	103	0	115	0	14.5558	0	0	0	46.9007	0	0.285714	0.000144685	0.03659	0.0299702	0.00636528	0.0306387	Firmicutes: Clostridia: Clostridiales: Ruminococcaceae: Ethanoligenens
OTU4802	0	0	0	16	0	0	1	17	0	0	0	5.7059	0	0	142.11	0.285714	0.000347998	0.0323	0.0264563	0.0153098	0.0305668	"Bacteroidetes": "Bacteroidia": "Bacteroidales": "Prevotellaceae": Prevotella
OTU2145	0	0	0	16	0	16	0	32	0	0	0	5.7059	0	7.28555	0	0.285714	3.05854e-05	0.03718	0.0304534	0.00134557	0.0304832	Firmicutes: Clostridia: Clostridiales: Ruminococcaceae: Saccharofermentans
OTU1519	0	0	0	88	0	23	0	111	0	0	0	31.3825	0	10.473	0	0.285714	9.8539e-05	0.0365	0.0298965	0.00433512	0.0302091	"Spirochaetes": Spirochaetes: Spirochaetales: Spirochaetaceae: Treponema
OTU4892	0	0	0	15	0	16	0	31	0	0	0	5.34928	0	7.28555	0	0.285714	2.97458e-05	0.03672	0.0300767	0.00130864	0.0301051	"Bacteroidetes": "Bacteroidia": "Bacteroidales": "Prevotellaceae": Prevotella
OTU4856	0	0	0	23	0	7	0	30	0	0	0	8.20224	0	3.18743	0	0.285714	2.68143e-05	0.03654	0.0299292	0.00117967	0.0299525	Firmicutes: Clostridia: Clostridiales: Lachnospiraceae: Lachnospiracea_incertae_sedis
OTU5144	0	122	158	0	0	0	0	280	0	147.984	141.017	0	0	0	0	0.285714	0.000680386	0	0	0.0299329	0.0299329	Firmicutes: Clostridia: Clostridiales: Lachnospiraceae: Marvinbryantia
OTU1614	0	0	0	320	0	43	0	363	0	0	0	114.118	0	19.5799	0	0.285714	0.000314761	0.03217	0.0263498	0.0138476	0.0297669	"Spirochaetes": Spirochaetes: Spirochaetales: Spirochaetaceae: Treponema
OTU4809	1	0	0	23	0	0	0	24	28.3953	0	0	8.20224	0	0	0	0.285714	8.61606e-05	0.03599	0.0294787	0.00379055	0.0297214	Firmicutes: Clostridia: Clostridiales: Lachnospiraceae: Robinsoniella
OTU3367	0	0	9	92	0	0	0	101	0	0	8.03259	32.8089	0	0	0	0.285714	9.6152e-05	0.03584	0.0293559	0.00423011	0.0296591	Firmicutes: Clostridia: Clostridiales: Lachnospiraceae: Lachnobacterium
OTU6165	0	0	0	0	2	16	0	18	0	0	0	0	158.023	7.28555	0	0.285714	0.000389181	0.0294	0.024081	0.0171216	0.0295473	"Bacteroidetes": "Sphingobacteria": "Sphingobacteriales": "Cyclobacteriaceae": Aquiflexum
OTU3374	0	0	0	97	0	8	0	105	0	0	0	34.592	0	3.64277	0	0.285714	9.00151e-05	0.03558	0.0291429	0.00396012	0.0294107	"Bacteroidetes": "Bacteroidia": "Bacteroidales": "Porphyromonadaceae": Tannerella
OTU3536	0	0	0	0	1	9	0	10	0	0	0	0	79.0115	4.09812	0	0.285714	0.000195663	0.03426	0.0280617	0.00860797	0.0293523	"Bacteroidetes": "Sphingobacteria": "Sphingobacteriales": "Cyclobacteriaceae": Aquiflexum
OTU4997	2	0	4	0	0	0	0	6	56.7907	0	3.57004	0	0	0	0	0.285714	0.000142106	0.03478	0.0284876	0.00625178	0.0291656	Firmicutes: Clostridia: Clostridiales: Clostridiales_Incertae Sedis XIII: Anaerovorax
OTU5689	0	0	10	0	0	113	0	123	0	0	8.9251	0	0	51.4542	0	0.285714	0.000142149	0.03476	0.0284713	0.0062537	0.02915	Firmicutes: Clostridia: Clostridiales: Lachnospiraceae: Oribacterium
OTU2273	0	0	0	87	2	0	0	89	0	0	0	31.0259	158.023	0	0	0.285714	0.000445072	0.02602	0.0213125	0.0195805	0.0289416	Firmicutes: Clostridia: Clostridiales: Lachnospiraceae: Roseburia
OTU2522	0	0	4	0	0	4	0	8	0	0	3.57004	0	0	1.82139	0	0.285714	1.26929e-05	0.03525	0.0288726	0.00055841	0.028878	Firmicutes: Clostridia: Clostridiales: Ruminococcaceae: Ruminococcus
OTU3658	0	0	0	27	0	4	0	31	0	0	0	9.62871	0	1.82139	0	0.285714	2.69566e-05	0.03479	0.0284958	0.00118593	0.0285205	"Bacteroidetes": "Sphingobacteria": "Sphingobacteriales": "Flammeovirgaceae": Sediminitomix
OTU5621	3	0	0	0	0	29	0	32	85.186	0	0	0	0	13.2051	0	0.285714	0.000231639	0.03238	0.0265219	0.0101907	0.0284123	Firmicutes: Clostridia: Clostridiales: Clostridiales_Incertae Sedis XIII: Anaerovorax
OTU1522	0	0	4	34	0	0	0	38	0	0	3.57004	12.125	0	0	0	0.285714	3.69505e-05	0.03463	0.0283648	0.0016256	0.0284113	"Bacteroidetes": "Bacteroidia": "Bacteroidales": "Prevotellaceae": Prevotella
OTU5744	0	0	14	0	0	121	0	135	0	0	12.4951	0	0	55.0969	0	0.285714	0.00015913	0.03339	0.0273491	0.00700076	0.0282309	Firmicutes: Clostridia: Clostridiales: Clostridiales_Incertae Sedis XIII: Mogibacterium
OTU2336	0	0	61	0	0	278	0	339	0	0	54.4431	0	0	126.586	0	0.285714	0.000426192	0.0257	0.0210504	0.0187499	0.02819	Firmicutes: Clostridia: Clostridiales: Ruminococcaceae: Ethanoligenens
OTU5614	3	0	5	0	0	0	0	8	85.186	0	4.46255	0	0	0	0	0.285714	0.000211057	0.03244	0.026571	0.00928523	0.0281466	Firmicutes: Clostridia: Clostridiales: Ruminococcaceae: Ruminococcus
OTU3601	0	0	0	116	0	119	0	235	0	0	0	41.3678	0	54.1862	0	0.285714	0.00022496	0.03212	0.0263089	0.00989688	0.0281088	Firmicutes: Clostridia: Clostridiales: Lachnospiraceae: Clostridium XlVa
OTU5134	0	118	141	0	0	0	0	259	0	143.132	125.844	0	0	0	0	0.285714	0.000633243	0	0	0.0278589	0.0278589	Firmicutes: Clostridia: Clostridiales: Lachnospiraceae: Lachnobacterium
OTU6653	0	0	0	101	0	16	0	117	0	0	0	36.0185	0	7.28555	0	0.285714	0.000101949	0.03326	0.0272426	0.00448516	0.0276094	"Actinobacteria": Actinobacteria: Coriobacteridae: Coriobacteriales: "Coriobacterineae"
OTU4449	3	0	0	14	0	0	0	17	85.186	0	0	4.99267	0	0	0	0.285714	0.000212305	0.03166	0.0259321	0.00934014	0.0275629	Firmicutes: Clostridia: Clostridiales: Lachnospiraceae: Blautia
OTU3731	2	0	0	5	0	0	0	7	56.7907	0	0	1.78309	0	0	0	0.285714	0.000137899	0.03273	0.0268085	0.0060667	0.0274864	Firmicutes: Clostridia: Clostridiales: Clostridiales_Incertae Sedis XIII: Anaerovorax
OTU476	0	0	0	262	0	86	0	348	0	0	0	93.4342	0	39.1598	0	0.285714	0.000312162	0.02895	0.0237124	0.0137332	0.0274022	Firmicutes: Clostridia: Clostridiales: Clostridiales_Incertae Sedis III: Tepidanaerobacter
OTU2465	0	0	0	21	0	9	0	30	0	0	0	7.489	0	4.09812	0	0.285714	2.72792e-05	0.03323	0.0272181	0.00120012	0.0272445	Firmicutes: Clostridia: Clostridiales: Ruminococcaceae: Sporobacter
OTU2518	0	0	0	4	0	7	0	11	0	0	0	1.42648	0	3.18743	0	0.285714	1.08624e-05	0.03323	0.0272181	0.000477879	0.0272223	Firmicutes: Clostridia: Clostridiales: Ruminococcaceae: Sporobacter
OTU4570	3	0	0	186	0	0	0	189	85.186	0	0	66.3311	0	0	0	0.285714	0.000356712	0.02715	0.0222381	0.0156932	0.0272178	Firmicutes: Clostridia: Clostridiales: Lachnospiraceae: Shuttleworthia
OTU4773	1	0	0	4	0	0	0	5	28.3953	0	0	1.42648	0	0	0	0.285714	7.02086e-05	0.03286	0.026915	0.00308876	0.0270917	"Bacteroidetes": "Bacteroidia": "Bacteroidales": "Prevotellaceae": Prevotella
OTU7937	0	0	0	591	0	4	0	595	0	0	0	210.762	0	1.82139	0	0.285714	0.000500478	0.01908	0.0156281	0.022018	0.0270006	"Bacteroidetes": "Bacteroidia": "Bacteroidales": "Porphyromonadaceae": Barnesiella
OTU3673	0	0	0	10	1	0	0	11	0	0	0	3.56619	79.0115	0	0	0.285714	0.00019441	0.03125	0.0255963	0.00855288	0.0269874	Firmicutes: Clostridia: Clostridiales: Lachnospiraceae: Robinsoniella
OTU4541	3	0	0	143	0	0	0	146	85.186	0	0	50.9965	0	0	0	0.285714	0.000320611	0.02806	0.0229834	0.0141049	0.0269664	Firmicutes: Clostridia: Clostridiales: Lachnospiraceae: Roseburia
OTU1437	0	0	0	79	0	85	0	164	0	0	0	28.1729	0	38.7045	0	0.285714	0.000157447	0.03132	0.0256536	0.00692673	0.0265723	"Proteobacteria": Alphaproteobacteria: Rhizobiales: Methylocystaceae: Methylopila
OTU3830	0	0	0	4	0	21	0	25	0	0	0	1.42648	0	9.56228	0	0.285714	2.58705e-05	0.0324	0.0265382	0.00113815	0.0265626	Firmicutes: Clostridia: Clostridiales: Clostridiales_Incertae Sedis XIII: Anaerovorax
OTU4497	0	0	0	95	0	17	0	112	0	0	0	33.8788	0	7.74089	0	0.285714	9.7984e-05	0.03195	0.0261696	0.0043107	0.0265223	"Bacteroidetes": "Bacteroidia": "Bacteroidales": "Porphyromonadaceae": Tannerella
OTU4605	0	0	0	47	0	29	0	76	0	0	0	16.7611	0	13.2051	0	0.285714	7.05484e-05	0.03212	0.0263089	0.0031037	0.0264913	Firmicutes: Clostridia: Clostridiales: Lachnospiraceae: Lachnospiracea_incertae_sedis
OTU1393	0	0	0	38	0	16	0	54	0	0	0	13.5515	0	7.28555	0	0.285714	4.90561e-05	0.03217	0.0263498	0.00215817	0.0264381	"Spirochaetes": Spirochaetes: Spirochaetales: Spirochaetaceae: Treponema
OTU2161	0	0	0	0	0	4	1	5	0	0	0	0	0	1.82139	142.11	0.285714	0.000338853	0.0266	0.0217876	0.0149075	0.0263994	Firmicutes: Clostridia: Clostridiales: Ruminococcaceae: Oscillibacter
OTU202	0	5	5	0	0	0	0	10	0	6.06493	4.46255	0	0	0	0	0.285714	2.47845e-05	0.0322	0.0263744	0.00109037	0.0263969	Firmicutes: Negativicutes: Selenomonadales: Veillonellaceae: Anaeromusa
OTU8948	0	0	0	0	0	4	1	5	0	0	0	0	0	1.82139	142.11	0.285714	0.000338853	0.02651	0.0217138	0.0149075	0.0263386	TM7: TM7_genera_incertae_sedis:::
OTU5759	0	0	13	0	0	26	0	39	0	0	11.6026	0	0	11.839	0	0.285714	5.5188e-05	0.03125	0.0255963	0.00242794	0.0257112	Firmicutes: Clostridia: Clostridiales: Ruminococcaceae: Ruminococcus
OTU4811	0	0	0	7	0	32	0	39	0	0	0	2.49633	0	14.5711	0	0.285714	4.01813e-05	0.03125	0.0255963	0.00176774	0.0256573	Firmicutes: Clostridia: Clostridiales: Ruminococcaceae: Ruminococcus
OTU1320	0	0	0	85	0	21	0	106	0	0	0	30.3126	0	9.56228	0	0.285714	9.38763e-05	0.03073	0.0251704	0.00412999	0.0255069	"Spirochaetes": Spirochaetes: Spirochaetales: Spirochaetaceae: Treponema
OTU5105	0	70	4	0	0	0	0	74	0	84.909	3.57004	0	0	0	0	0.285714	0.000208304	0.02895	0.0237124	0.0091641	0.0254216	Firmicutes: Clostridia: Clostridiales: Lachnospiraceae: Butyrivibrio
OTU7262	0	0	0	7	0	0	1	8	0	0	0	2.49633	0	0	142.11	0.285714	0.000340442	0.02499	0.0204688	0.0149774	0.0253633	"Bacteroidetes": Flavobacteria: "Flavobacteriales": Cryomorphaceae: Fluviicola
OTU2239	0	0	0	32	1	0	0	33	0	0	0	11.4118	79.0115	0	0	0.285714	0.000212881	0.02877	0.023565	0.00936548	0.0253578	Firmicutes: Clostridia: Clostridiales: Ruminococcaceae: Clostridium IV
OTU4762	0	0	0	120	0	148	0	268	0	0	0	42.7943	0	67.3913	0	0.285714	0.000259407	0.02757	0.0225821	0.0114123	0.025302	Firmicutes: Clostridia: Clostridiales: Lachnospiraceae: Lachnospiracea_incertae_sedis
OTU1940	0	0	0	0	0	21	1	22	0	0	0	0	0	9.56228	142.11	0.285714	0.000357077	0.02365	0.0193713	0.0157092	0.0249404	Firmicutes: Clostridia: Clostridiales: Peptococcaceae 1: Peptococcus
OTU7045	2	0	0	0	0	76	0	78	56.7907	0	0	0	0	34.6063	0	0.285714	0.000215173	0.02803	0.0229588	0.00946633	0.0248338	"Bacteroidetes": "Bacteroidia": "Bacteroidales": "Porphyromonadaceae": Proteiniphilum
OTU4956	0	14	0	0	0	13	0	27	0	16.9818	0	0	0	5.91951	0	0.285714	5.39159e-05	0.03011	0.0246625	0.00237197	0.0247763	Firmicutes: Clostridia: Clostridiales: Clostridiales_Incertae Sedis XIII: Mogibacterium
OTU3659	0	0	0	0	1	4	0	5	0	0	0	0	79.0115	1.82139	0	0.285714	0.000190303	0.02835	0.023221	0.00837216	0.0246841	Firmicutes: Clostridia: Clostridiales: Lachnospiraceae: Butyrivibrio
OTU2337	0	0	9	0	0	120	0	129	0	0	8.03259	0	0	54.6416	0	0.285714	0.000147552	0.02895	0.0237124	0.00649139	0.0245849	Firmicutes: Clostridia: Clostridiales: Ruminococcaceae: Ethanoligenens
OTU5726	0	0	7	0	0	0	1	8	0	0	6.24757	0	0	0	142.11	0.285714	0.000349273	0.02324	0.0190354	0.0153659	0.0244634	Firmicutes: Clostridia: Clostridiales: Lachnospiraceae: Pseudobutyrivibrio
OTU7749	0	0	0	12	2	0	0	14	0	0	0	4.27943	158.023	0	0	0.285714	0.000382104	0.02148	0.0175939	0.0168103	0.0243337	"Bacteroidetes": "Bacteroidia": "Bacteroidales": "Porphyromonadaceae": Paludibacter
OTU6478	0	0	0	52	1	0	0	53	0	0	0	18.5442	79.0115	0	0	0.285714	0.000229673	0.02695	0.0220742	0.0101042	0.0242769	"Bacteroidetes": "Bacteroidia": "Bacteroidales": "Porphyromonadaceae": Tannerella
OTU5133	0	98	129	0	0	0	0	227	0	118.873	115.134	0	0	0	0	0.285714	0.000550915	0	0	0.0242369	0.0242369	Firmicutes: Clostridia: Clostridiales: Eubacteriaceae: Eubacterium
OTU2234	0	0	0	0	1	154	0	155	0	0	0	0	79.0115	70.1234	0	0.285714	0.000351104	0.02196	0.017987	0.0154464	0.0237092	Firmicutes: Clostridia: Clostridiales: Ruminococcaceae: Acetanaerobacterium
OTU3540	0	0	11	0	0	5	0	16	0	0	9.81761	0	0	2.27673	0	0.285714	2.84734e-05	0.02872	0.023524	0.00125266	0.0235573	"Bacteroidetes": "Bacteroidia": "Bacteroidales": "Prevotellaceae": Prevotella
OTU2777	2	0	0	0	0	4	0	6	56.7907	0	0	0	0	1.82139	0	0.285714	0.000137989	0.02758	0.0225903	0.00607067	0.0233917	Firmicutes: Clostridia: Clostridiales: Ruminococcaceae: Ethanoligenens
OTU4875	0	0	0	37	0	0	1	38	0	0	0	13.1949	0	0	142.11	0.285714	0.000365629	0.0204	0.0167093	0.0160855	0.0231936	"Bacteroidetes": "Bacteroidia": "Bacteroidales": "Porphyromonadaceae": Tannerella
OTU6621	0	0	0	5	0	35	0	40	0	0	0	1.78309	0	15.9371	0	0.285714	4.17182e-05	0.02803	0.0229588	0.00183535	0.0230321	"Bacteroidetes": "Bacteroidia": "Bacteroidales": "Porphyromonadaceae": Proteiniphilum
OTU5730	0	0	10	0	0	103	0	113	0	0	8.9251	0	0	46.9007	0	0.285714	0.000131429	0.02706	0.0221643	0.00578208	0.0229061	Firmicutes: Clostridia: Clostridiales: Clostridiales_Incertae Sedis XIII: Mogibacterium
OTU7199	0	0	0	150	0	48	0	198	0	0	0	53.4928	0	21.8566	0	0.285714	0.000177393	0.02603	0.0213207	0.00780422	0.0227041	"Bacteroidetes": "Bacteroidia": "Bacteroidales": "Porphyromonadaceae": Tannerella
OTU2332	2	0	0	0	0	87	0	89	56.7907	0	0	0	0	39.6152	0	0.285714	0.000226965	0.02486	0.0203624	0.00998511	0.0226788	Firmicutes: Clostridia: Clostridiales: Ruminococcaceae: Anaerotruncus
OTU4512	0	0	0	31	0	14	0	45	0	0	0	11.0552	0	6.37485	0	0.285714	4.1035e-05	0.02754	0.0225575	0.00180529	0.0226296	Firmicutes: Clostridia: Clostridiales: Lachnospiraceae: Anaerostipes
OTU3823	0	0	0	4	0	5	0	9	0	0	0	1.42648	0	2.27673	0	0.285714	8.71836e-06	0.02753	0.0225493	0.000383555	0.0225526	Firmicutes: Clostridia: Clostridiales: Lachnospiraceae: Anaerostipes
OTU2660	0	0	31	17	0	0	0	48	0	0	27.6678	6.06252	0	0	0	0.285714	7.94103e-05	0.02701	0.0221234	0.00349357	0.0223975	Firmicutes: Clostridia: Clostridiales: Lachnospiraceae: Oribacterium
OTU6095	0	0	4	0	0	28	0	32	0	0	3.57004	0	0	12.7497	0	0.285714	3.84211e-05	0.02693	0.0220579	0.0016903	0.0221225	Firmicutes: Clostridia: Clostridiales: Lachnospiraceae: Coprococcus
OTU2634	0	0	0	7	0	18	0	25	0	0	0	2.49633	0	8.19624	0	0.285714	2.51732e-05	0.02696	0.0220824	0.00110747	0.0221102	Firmicutes: Clostridia: Clostridiales: Ruminococcaceae: Sporobacter
OTU6473	0	0	0	319	0	34	0	353	0	0	0	113.761	0	15.4818	0	0.285714	0.000304274	0.02147	0.0175857	0.0133862	0.0221008	"Bacteroidetes": "Bacteroidia": "Bacteroidales": "Rikenellaceae": Rikenella
OTU1306	0	0	0	525	0	39	0	564	0	0	0	187.225	0	17.7585	0	0.285714	0.000482587	0	0	0.0212309	0.0212309	"Proteobacteria": Gammaproteobacteria: Oceanospirillales: Hahellaceae: Kistimonas
OTU2256	0	0	0	31	1	0	0	32	0	0	0	11.0552	79.0115	0	0	0.285714	0.000212041	0.02293	0.0187815	0.00932854	0.0209706	Firmicutes: Clostridia: Clostridiales: Lachnospiraceae: Lachnospiracea_incertae_sedis
OTU2636	0	0	8	0	0	9	0	17	0	0	7.14008	0	0	4.09812	0	0.285714	2.64578e-05	0.02535	0.0207637	0.00116398	0.0207963	Firmicutes: Clostridia: Clostridiales: Clostridiaceae 4: Thermotalea
OTU7507	0	0	0	32	0	19	0	51	0	0	0	11.4118	0	8.65159	0	0.285714	4.72347e-05	0.02458	0.020133	0.00207804	0.02024	"Bacteroidetes": "Bacteroidia": "Bacteroidales": "Rikenellaceae": Rikenella
OTU2380	2	0	0	0	0	12	0	14	56.7907	0	0	0	0	5.46416	0	0.285714	0.000146565	0.02321	0.0190109	0.00644796	0.0200746	Firmicutes: Clostridia: Clostridiales: Eubacteriaceae: Alkalibaculum
OTU4889	0	0	0	39	0	59	0	98	0	0	0	13.9081	0	26.8655	0	0.285714	9.59921e-05	0.02383	0.0195187	0.00422307	0.0199703	Firmicutes: Clostridia: Clostridiales: Lachnospiraceae: Robinsoniella
OTU2284	0	0	0	12	2	0	0	14	0	0	0	4.27943	158.023	0	0	0.285714	0.000382104	0.01221	0.010001	0.0168103	0.0195603	Firmicutes: Clostridia: Clostridiales: Ruminococcaceae: Clostridium IV
OTU2090	0	0	0	130	0	0	1	131	0	0	0	46.3605	0	0	142.11	0.285714	0.00044371	0	0	0.0195205	0.0195205	Firmicutes: Clostridia: Clostridiales: Lachnospiraceae: Pseudobutyrivibrio
OTU1095	0	0	0	14	0	357	0	371	0	0	0	4.99267	0	162.559	0	0.285714	0.000394461	0.00935	0.00765841	0.0173539	0.0189686	Firmicutes: Erysipelotrichia: Erysipelotrichales: Erysipelotrichaceae: Sharpea
OTU3481	0	0	0	0	1	7	0	8	0	0	0	0	79.0115	3.18743	0	0.285714	0.000193519	0.01997	0.0163571	0.00851365	0.01844	"Bacteroidetes": "Bacteroidia": "Bacteroidales": "Rikenellaceae": Rikenella
OTU7828	0	0	0	61	0	5	0	66	0	0	0	21.7538	0	2.27673	0	0.285714	5.65743e-05	0.02148	0.0175939	0.00248893	0.017769	"Bacteroidetes": "Bacteroidia": "Bacteroidales": "Porphyromonadaceae": Barnesiella
OTU2335	0	0	0	23	0	163	0	186	0	0	0	8.20224	0	74.2215	0	0.285714	0.000194048	0.0189	0.0154806	0.00853693	0.0176785	"Bacteroidetes": "Bacteroidia": "Bacteroidales": "Rikenellaceae": Rikenella
OTU4954	0	5	5	0	0	0	0	10	0	6.06493	4.46255	0	0	0	0	0.285714	2.47845e-05	0.0209	0.0171188	0.00109037	0.0171535	Firmicutes: Clostridia: Clostridiales: Ruminococcaceae: Oscillibacter
OTU4435	0	0	64	24	0	0	0	88	0	0	57.1206	8.55886	0	0	0	0.285714	0.000154627	0.01894	0.0155134	0.00680267	0.0169394	Firmicutes: Clostridia: Clostridiales: Lachnospiraceae: Coprococcus
OTU4360	0	0	0	103	0	273	0	376	0	0	0	36.7318	0	124.31	0	0.285714	0.000379135	0	0	0.0166796	0.0166796	"Bacteroidetes": "Bacteroidia": "Bacteroidales": "Prevotellaceae": Prevotella
OTU2331	0	0	0	17	0	117	0	134	0	0	0	6.06252	0	53.2756	0	0.285714	0.000139698	0.0189	0.0154806	0.00614586	0.016656	"Bacteroidetes": "Bacteroidia": "Bacteroidales": "Rikenellaceae": Rikenella
OTU7901	0	0	0	120	0	5	0	125	0	0	0	42.7943	0	2.27673	0	0.285714	0.000106109	0.01916	0.0156936	0.00466817	0.0163732	"Bacteroidetes": "Bacteroidia": "Bacteroidales": "Porphyromonadaceae": Barnesiella
OTU5770	0	0	53	0	0	37	0	90	0	0	47.303	0	0	16.8478	0	0.285714	0.000151028	0.01771	0.0145059	0.00664434	0.0159552	Firmicutes: Clostridia: Clostridiales: Clostridiales_Incertae Sedis XIII: Mogibacterium
OTU2015	0	0	0	4	0	0	1	5	0	0	0	1.42648	0	0	142.11	0.285714	0.000337923	0	0	0.0148666	0.0148666	Firmicutes: Clostridia: Clostridiales: Ruminococcaceae: Saccharofermentans
OTU7215	0	0	0	13	0	5	0	18	0	0	0	4.63605	0	2.27673	0	0.285714	1.62746e-05	0.01801	0.0147517	0.000715982	0.014769	"Bacteroidetes": "Bacteroidia": "Bacteroidales": "Porphyromonadaceae": Butyricimonas
OTU1546	0	53	77	0	0	0	0	130	0	64.2883	68.7233	0	0	0	0	0.285714	0.000313145	0	0	0.0137765	0.0137765	Firmicutes: Negativicutes: Selenomonadales: Veillonellaceae: Anaerovibrio
OTU4552	0	0	0	82	0	4	0	86	0	0	0	29.2428	0	1.82139	0	0.285714	7.31334e-05	0.01631	0.0133592	0.00321743	0.0137412	Firmicutes: Clostridia: Clostridiales: Clostridiales_Incertae Sedis XIII: Anaerovorax
OTU2560	2	0	0	0	0	44	0	46	56.7907	0	0	0	0	20.0353	0	0.285714	0.000180869	0.01272	0.0104187	0.00795714	0.0131098	Firmicutes: Clostridia: Clostridiales: Ruminococcaceae: Acetanaerobacterium
OTU5192	0	46	67	0	0	0	0	113	0	55.7974	59.7982	0	0	0	0	0.285714	0.000272143	0	0	0.0119727	0.0119727	Firmicutes: Clostridia: Clostridiales: Lachnospiraceae: Syntrophococcus
OTU6515	0	0	0	68	0	178	0	246	0	0	0	24.2501	0	81.0517	0	0.285714	0.000247909	0	0	0.0109065	0.0109065	"Bacteroidetes": "Bacteroidia": "Bacteroidales": "Porphyromonadaceae": Tannerella
OTU4556	0	0	0	210	0	37	0	247	0	0	0	74.89	0	16.8478	0	0.285714	0.000215976	0	0	0.00950162	0.00950162	Firmicutes: Clostridia: Clostridiales: Lachnospiraceae: Anaerostipes
OTU3382	0	0	0	228	0	21	0	249	0	0	0	81.3091	0	9.56228	0	0.285714	0.000213936	0	0	0.00941188	0.00941188	Firmicutes: Clostridia: Clostridiales: Lachnospiraceae: Clostridium XlVa
OTU3983	0	0	0	9	0	47	0	56	0	0	0	3.20957	0	21.4013	0	0.285714	5.79406e-05	0.01064	0.00871503	0.00254904	0.00908016	Firmicutes: Clostridia: Clostridiales: Lachnospiraceae: Lachnospiracea_incertae_sedis
OTU7759	0	0	0	0	1	15	0	16	0	0	0	0	79.0115	6.8302	0	0.285714	0.000202095	0	0	0.00889094	0.00889094	"Bacteroidetes": "Bacteroidia": "Bacteroidales": "Porphyromonadaceae": Paludibacter
OTU197	0	31	43	0	0	0	0	74	0	37.6026	38.3779	0	0	0	0	0.285714	0.000178879	0	0	0.00786958	0.00786958	Firmicutes: Negativicutes: Selenomonadales: Veillonellaceae: Mitsuokella
OTU2972	0	0	0	4	0	130	0	134	0	0	0	1.42648	0	59.1951	0	0.285714	0.00014272	0	0	0.00627879	0.00627879	Firmicutes: Clostridia: Clostridiales: Lachnospiraceae: Lachnospiracea_incertae_sedis
OTU5680	0	0	6	0	0	16	0	22	0	0	5.35506	0	0	7.28555	0	0.285714	2.97594e-05	0.00708	0.0057991	0.00130923	0.00594505	Firmicutes: Clostridia: Clostridiales: Ruminococcaceae: Ruminococcus
OTU8350	0	0	0	4	0	118	0	122	0	0	0	1.42648	0	53.7309	0	0.285714	0.000129855	0	0	0.00571285	0.00571285	"Proteobacteria": Betaproteobacteria: Burkholderiales: Comamonadaceae: Comamonas
OTU8229	0	0	0	118	0	7	0	125	0	0	0	42.081	0	3.18743	0	0.285714	0.000106574	0	0	0.00468862	0.00468862	"Proteobacteria": Gammaproteobacteria: Pseudomonadales: Pseudomonadaceae: Pseudomonas
OTU8660	0	0	0	67	0	46	0	113	0	0	0	23.8935	0	20.9459	0	0.285714	0.000105564	0	0	0.00464418	0.00464418	"Proteobacteria": Gammaproteobacteria: Aeromonadales: Succinivibrionaceae: Ruminobacter
OTU8927	0	0	0	4	0	93	0	97	0	0	0	1.42648	0	42.3472	0	0.285714	0.000103055	0	0	0.0045338	0.0045338	"Proteobacteria": Alphaproteobacteria: Rhodospirillales: Acetobacteraceae: Acetobacter
OTU4755	0	0	0	20	0	76	0	96	0	0	0	7.13238	0	34.6063	0	0.285714	9.82642e-05	0	0	0.00432303	0.00432303	Firmicutes: Clostridia: Clostridiales: Ruminococcaceae: Ruminococcus
OTU4649	1	0	0	10	0	0	0	11	28.3953	0	0	3.56619	0	0	0	0.285714	7.52461e-05	0.00315	0.00258011	0.00331037	0.00419708	Firmicutes: Clostridia: Clostridiales: Lachnospiraceae: Parasporobacterium
OTU7236	0	0	0	5	0	73	0	78	0	0	0	1.78309	0	33.2403	0	0.285714	8.24546e-05	0	0	0.0036275	0.0036275	"Bacteroidetes": "Bacteroidia": "Bacteroidales": "Porphyromonadaceae": Tannerella
OTU3933	1	0	0	14	0	0	0	15	28.3953	0	0	4.99267	0	0	0	0.285714	7.86044e-05	0	0	0.00345812	0.00345812	Firmicutes: Clostridia: Clostridiales: Lachnospiraceae: Clostridium XlVa
OTU2301	0	0	0	19	0	56	0	75	0	0	0	6.77576	0	25.4994	0	0.285714	7.59845e-05	0	0	0.00334286	0.00334286	Firmicutes: Clostridia: Clostridiales: Ruminococcaceae: Pseudoflavonifractor
OTU3906	0	0	0	41	0	38	0	79	0	0	0	14.6214	0	17.3032	0	0.285714	7.5159e-05	0	0	0.00330654	0.00330654	Firmicutes: Clostridia: Clostridiales: Ruminococcaceae: Anaerotruncus
OTU4580	0	0	0	49	0	25	0	74	0	0	0	17.4743	0	11.3837	0	0.285714	6.79395e-05	0	0	0.00298893	0.00298893	"Bacteroidetes": "Bacteroidia": "Bacteroidales": "Prevotellaceae": Prevotella
OTU5168	0	12	16	0	0	0	0	28	0	14.5558	14.2802	0	0	0	0	0.285714	6.78877e-05	0	0	0.00298665	0.00298665	"Bacteroidetes": "Bacteroidia": "Bacteroidales": "Prevotellaceae": Prevotella
OTU7648	0	10	13	0	0	0	0	23	0	12.1299	11.6026	0	0	0	0	0.285714	5.58727e-05	0	0	0.00245806	0.00245806	"Actinobacteria": Actinobacteria: Actinobacteridae: Bifidobacteriales: Bifidobacteriaceae
OTU889	0	0	0	23	0	24	0	47	0	0	0	8.20224	0	10.9283	0	0.285714	4.50385e-05	0	0	0.00198142	0.00198142	"Bacteroidetes": "Bacteroidia": "Bacteroidales": "Bacteroidales"_incertae_sedis: Phocaeicola
OTU7746	0	7	11	0	0	0	0	18	0	8.4909	9.81761	0	0	0	0	0.285714	4.31032e-05	0	0	0.00189628	0.00189628	"Actinobacteria": Actinobacteria: Actinobacteridae: Bifidobacteriales: Bifidobacteriaceae
OTU1321	0	0	0	21	0	23	0	44	0	0	0	7.489	0	10.473	0	0.285714	4.22873e-05	0	0	0.00186039	0.00186039	"Spirochaetes": Spirochaetes: Spirochaetales: Spirochaetaceae: Treponema
OTU3691	0	0	0	4	0	28	0	32	0	0	0	1.42648	0	12.7497	0	0.285714	3.33746e-05	0	0	0.00146828	0.00146828	Firmicutes: Clostridia: Clostridiales: Ruminococcaceae: Ruminococcus
OTU1297	0	0	0	4	0	17	0	21	0	0	0	1.42648	0	7.74089	0	0.285714	2.15825e-05	0	0	0.000949498	0.000949498	Cyanobacteria/Chloroplast: Chloroplast: Chloroplast: Chlorarachniophyceae:
OTU5700	0	0	5	0	0	10	0	15	0	0	4.46255	0	0	4.55347	0	0.285714	2.12261e-05	0	0	0.000933822	0.000933822	Firmicutes: Clostridia: Clostridiales: Lachnospiraceae: Butyrivibrio
OTU4941	0	4	4	0	0	0	0	8	0	4.85195	3.57004	0	0	0	0	0.285714	1.98276e-05	0	0	0.000872296	0.000872296	Firmicutes: Clostridia: Clostridiales: Lachnospiraceae: Lachnospiracea_incertae_sedis
OTU3492	0	0	0	5	0	8	0	13	0	0	0	1.78309	0	3.64277	0	0.285714	1.2774e-05	0	0	0.000561977	0.000561977	Firmicutes: Clostridia: Clostridiales: Ruminococcaceae: Sporobacter
OTU230	0	0	0	43	0	0	0	43	0	0	0	15.3346	0	0	0	0.142857	3.61018e-05	0.99835	0.81773	0.00158826	0.817731	"Chloroflexi": "Dehalococcoidetes": Dehalogenimonas::
OTU391	0	0	0	49	0	0	0	49	0	0	0	17.4743	0	0	0	0.142857	4.11393e-05	0.78493	0.642921	0.00180988	0.642924	"Spirochaetes": Spirochaetes: Spirochaetales: Spirochaetaceae: Treponema
OTU8536	208	0	0	0	0	0	0	208	5906.23	0	0	0	0	0	0	0.142857	0.0139049	0	0	0.61173	0.61173	"Proteobacteria": Gammaproteobacteria: Pseudomonadales: Moraxellaceae: Psychrobacter
OTU3299	0	0	0	28	0	0	0	28	0	0	0	9.98533	0	0	0	0.142857	2.35082e-05	0.67811	0.555427	0.00103422	0.555428	"Chloroflexi": "Dehalococcoidetes": Dehalogenimonas::
OTU7738	0	0	0	0	0	44	0	44	0	0	0	0	0	20.0353	0	0.142857	4.71684e-05	0.62593	0.512688	0.00207512	0.512692	"Synergistetes": Synergistia: Synergistales: Synergistaceae: Aminiphilus
OTU807	0	0	0	11113	0	0	0	11113	0	0	0	3963.11	0	0	0	0.142857	0.00933023	0	0	0.410473	0.410473	Firmicutes: Bacilli: Lactobacillales: Lactobacillaceae: Lactobacillus
OTU266	0	0	0	34	0	0	0	34	0	0	0	12.125	0	0	0	0.142857	2.85456e-05	0.44134	0.361493	0.00125584	0.361496	"Acidobacteria": Acidobacteria_Gp17: Gp17::
OTU6392	0	0	0	0	0	0	23	23	0	0	0	0	0	0	3268.52	0.142857	0.00769499	0.07964	0.0652316	0.338533	0.34476	"Bacteroidetes": "Bacteroidia": "Bacteroidales": "Porphyromonadaceae": Tannerella
OTU1556	0	0	0	0	0	0	20	20	0	0	0	0	0	0	2842.19	0.142857	0.0066913	0.08915	0.0730211	0.294377	0.303298	Firmicutes: Clostridia: Clostridiales: Ruminococcaceae: Saccharofermentans
OTU1568	0	0	0	0	0	53	0	53	0	0	0	0	0	24.1334	0	0.142857	5.68165e-05	0.34324	0.281141	0.00249958	0.281153	Firmicutes: Erysipelotrichia: Erysipelotrichales: Erysipelotrichaceae: Solobacterium
OTU609	91	0	0	0	0	0	0	91	2583.98	0	0	0	0	0	0	0.142857	0.00608338	0	0	0.267632	0.267632	Firmicutes: Bacilli: Lactobacillales: Carnobacteriaceae: Carnobacterium
OTU5903	0	0	0	0	0	280	0	280	0	0	0	0	0	127.497	0	0.142857	0.000300163	0.32054	0.262548	0.0132053	0.26288	Firmicutes: Clostridia: Clostridiales: Peptococcaceae 2: Cryptanaerobacter
OTU1520	0	0	0	0	0	23	0	23	0	0	0	0	0	10.473	0	0.142857	2.46562e-05	0.31537	0.258314	0.00108472	0.258316	"Proteobacteria": Gammaproteobacteria: Oceanospirillales: Oceanospirillaceae: Bermanella
OTU4910	0	0	0	25	0	0	0	25	0	0	0	8.91547	0	0	0	0.142857	2.09894e-05	0.29375	0.240605	0.000923408	0.240607	Firmicutes: Clostridia: Clostridiales: Ruminococcaceae: Faecalibacterium
OTU813	80	0	0	0	0	0	0	80	2271.63	0	0	0	0	0	0	0.142857	0.00534803	0	0	0.235281	0.235281	Firmicutes: Bacilli: Bacillales: Planococcaceae: Planococcus
OTU830	0	0	0	0	0	38	0	38	0	0	0	0	0	17.3032	0	0.142857	4.07363e-05	0.28359	0.232283	0.00179215	0.23229	Firmicutes: Clostridia: Clostridiales: Ruminococcaceae: Acetanaerobacterium
OTU3558	0	0	0	217	0	0	0	217	0	0	0	77.3863	0	0	0	0.142857	0.000182188	0.27994	0.229294	0.00801518	0.229434	"Bacteroidetes": "Bacteroidia": "Bacteroidales": "Prevotellaceae": Prevotella
OTU5260	0	0	0	0	0	241	0	241	0	0	0	0	0	109.739	0	0.142857	0.000258354	0.27193	0.222733	0.011366	0.223023	Firmicutes: Clostridia: Clostridiales: Lachnospiraceae: Syntrophococcus
OTU7993	0	0	0	83	0	0	0	83	0	0	0	29.5994	0	0	0	0.142857	6.96849e-05	0.2687	0.220087	0.00306572	0.220109	"Proteobacteria": Betaproteobacteria: Neisseriales: Neisseriaceae: Microvirgula
OTU8085	0	0	0	23	0	0	0	23	0	0	0	8.20224	0	0	0	0.142857	1.93103e-05	0.2687	0.220087	0.000849536	0.220089	"Proteobacteria": Betaproteobacteria: Neisseriales: Neisseriaceae: Microvirgula
OTU3283	0	0	0	117	0	0	0	117	0	0	0	41.7244	0	0	0	0.142857	9.82306e-05	0.2647	0.216811	0.00432155	0.216854	"Gemmatimonadetes": Gemmatimonadetes: Gemmatimonadales: Gemmatimonadaceae: Gemmatimonas
OTU8005	0	0	0	0	0	23	0	23	0	0	0	0	0	10.473	0	0.142857	2.46562e-05	0.26305	0.215459	0.00108472	0.215462	"Tenericutes": Mollicutes: Anaeroplasmatales: Anaeroplasmataceae: Anaeroplasma
OTU183	0	0	0	25	0	0	0	25	0	0	0	8.91547	0	0	0	0.142857	2.09894e-05	0.26232	0.214861	0.000923408	0.214863	"Lentisphaerae": "Lentisphaeria": Victivallales: "Victivallaceae": Victivallis
OTU7511	0	0	0	0	0	61	0	61	0	0	0	0	0	27.7761	0	0.142857	6.53926e-05	0.24007	0.196637	0.00287688	0.196658	SR1: SR1_genera_incertae_sedis:::
OTU8066	0	0	0	0	0	44	0	44	0	0	0	0	0	20.0353	0	0.142857	4.71684e-05	0.23501	0.192492	0.00207512	0.192503	"Bacteroidetes": Flavobacteria: "Flavobacteriales": Flavobacteriaceae: Flagellimonas
OTU2361	0	0	0	0	0	26	0	26	0	0	0	0	0	11.839	0	0.142857	2.78722e-05	0.23499	0.192476	0.00122621	0.19248	"Bacteroidetes": "Bacteroidia": "Bacteroidales": "Bacteroidales"_incertae_sedis: Phocaeicola
OTU2351	0	0	0	40	0	0	0	40	0	0	0	14.2648	0	0	0	0.142857	3.35831e-05	0.23498	0.192468	0.00147745	0.192473	"Bacteroidetes": "Bacteroidia": "Bacteroidales": "Marinilabiaceae": Anaerophaga
OTU281	0	0	0	0	0	38	0	38	0	0	0	0	0	17.3032	0	0.142857	4.07363e-05	0.22703	0.185956	0.00179215	0.185965	"Proteobacteria": Deltaproteobacteria: Desulfovibrionales: Desulfovibrionaceae: Desulfocurvus
OTU262	0	0	0	0	0	28	0	28	0	0	0	0	0	12.7497	0	0.142857	3.00163e-05	0.22573	0.184891	0.00132053	0.184896	"Tenericutes": Mollicutes: Anaeroplasmatales: Anaeroplasmataceae: Anaeroplasma
OTU1453	0	0	0	24	0	0	0	24	0	0	0	8.55886	0	0	0	0.142857	2.01499e-05	0.21601	0.17693	0.000886472	0.176932	"Bacteroidetes": "Bacteroidia": "Bacteroidales": "Bacteroidales"_incertae_sedis: Phocaeicola
OTU8124	0	0	0	0	0	126	0	126	0	0	0	0	0	57.3737	0	0.142857	0.000135073	0.21511	0.176193	0.0059424	0.176293	"Bacteroidetes": "Bacteroidia": "Bacteroidales": "Porphyromonadaceae": Proteiniphilum
OTU4418	0	0	0	38	0	0	0	38	0	0	0	13.5515	0	0	0	0.142857	3.19039e-05	0.21254	0.174088	0.00140358	0.174093	"Bacteroidetes": "Bacteroidia": "Bacteroidales": "Prevotellaceae": Paraprevotella
OTU617	0	0	0	0	0	21	0	21	0	0	0	0	0	9.56228	0	0.142857	2.25122e-05	0.21147	0.173211	0.0009904	0.173214	"Tenericutes": Mollicutes: Anaeroplasmatales: Anaeroplasmataceae: Anaeroplasma
OTU1195	0	0	0	0	0	22	0	22	0	0	0	0	0	10.0176	0	0.142857	2.35842e-05	0.20819	0.170525	0.00103756	0.170528	"Tenericutes": Mollicutes: Anaeroplasmatales: Anaeroplasmataceae: Anaeroplasma
OTU7492	0	0	0	45	0	0	0	45	0	0	0	16.0479	0	0	0	0.142857	3.7781e-05	0.20521	0.168084	0.00166213	0.168092	"Bacteroidetes": "Bacteroidia": "Bacteroidales": "Porphyromonadaceae": Paludibacter
OTU6398	0	0	0	53	0	0	0	53	0	0	0	18.9008	0	0	0	0.142857	4.44976e-05	0.20405	0.167134	0.00195763	0.167145	Firmicutes: Clostridia: Clostridiales: Lachnospiraceae: Lactonifactor
OTU7932	0	0	0	0	0	60	0	60	0	0	0	0	0	27.3208	0	0.142857	6.43206e-05	0.20102	0.164652	0.00282971	0.164676	Firmicutes: Erysipelotrichia: Erysipelotrichales: Erysipelotrichaceae: Turicibacter
OTU3273	0	0	0	27	0	0	0	27	0	0	0	9.62871	0	0	0	0.142857	2.26686e-05	0.19708	0.161425	0.000997281	0.161428	Firmicutes: Clostridia: Clostridiales: Ruminococcaceae: Oscillibacter
OTU3061	0	0	0	20	0	0	0	20	0	0	0	7.13238	0	0	0	0.142857	1.67916e-05	0.19251	0.157681	0.000738727	0.157683	Firmicutes: Clostridia: Clostridiales: Ruminococcaceae: Anaerotruncus
OTU1633	0	0	0	30	0	0	0	30	0	0	0	10.6986	0	0	0	0.142857	2.51873e-05	0.18949	0.155208	0.00110809	0.155212	"Spirochaetes": Spirochaetes: Spirochaetales: Spirochaetaceae: Treponema
OTU3056	0	0	0	27	0	0	0	27	0	0	0	9.62871	0	0	0	0.142857	2.26686e-05	0.18734	0.153447	0.000997281	0.15345	Firmicutes: Clostridia: Clostridiales: Ruminococcaceae: Acetivibrio
OTU7889	0	0	0	0	0	78	0	78	0	0	0	0	0	35.517	0	0.142857	8.36167e-05	0.18638	0.15266	0.00367863	0.152705	"Bacteroidetes": "Bacteroidia": "Bacteroidales": "Porphyromonadaceae": Proteiniphilum
OTU7877	0	0	0	0	0	99	0	99	0	0	0	0	0	45.0793	0	0.142857	0.000106129	0.18527	0.151751	0.00466903	0.151823	Firmicutes: Erysipelotrichia: Erysipelotrichales: Erysipelotrichaceae: Turicibacter
OTU5606	0	0	0	0	1	0	0	1	0	0	0	0	79.0115	0	0	0.142857	0.000186015	0.18447	0.151096	0.00818351	0.151317	Firmicutes: Clostridia: Clostridiales: Lachnospiraceae: Lactonifactor
OTU6493	0	0	0	0	0	37	0	37	0	0	0	0	0	16.8478	0	0.142857	3.96643e-05	0.18417	0.15085	0.00174499	0.15086	"Bacteroidetes": "Bacteroidia": "Bacteroidales": "Prevotellaceae": Paraprevotella
OTU3284	0	0	0	67	0	0	0	67	0	0	0	23.8935	0	0	0	0.142857	5.62517e-05	0.18267	0.149622	0.00247473	0.149642	"Bacteroidetes": "Bacteroidia": "Bacteroidales": "Porphyromonadaceae": Paludibacter
OTU4646	0	0	0	24	0	0	0	24	0	0	0	8.55886	0	0	0	0.142857	2.01499e-05	0.18267	0.149622	0.000886472	0.149624	"Bacteroidetes": "Bacteroidia": "Bacteroidales": "Prevotellaceae": Paraprevotella
OTU2307	0	0	0	0	0	54	0	54	0	0	0	0	0	24.5887	0	0.142857	5.78885e-05	0.18249	0.149474	0.00254674	0.149496	Firmicutes: Clostridia: Clostridiales: Lachnospiraceae: Robinsoniella
OTU1747	0	0	0	0	0	35	0	35	0	0	0	0	0	15.9371	0	0.142857	3.75203e-05	0.18225	0.149278	0.00165067	0.149287	Firmicutes: Bacilli: Lactobacillales: Streptococcaceae: Streptococcus
OTU1472	0	0	0	0	0	30	0	30	0	0	0	0	0	13.6604	0	0.142857	3.21603e-05	0.17755	0.145428	0.00141486	0.145435	"Spirochaetes": Spirochaetes: Spirochaetales: Spirochaetaceae: Treponema
OTU6534	0	0	0	0	0	29	0	29	0	0	0	0	0	13.2051	0	0.142857	3.10883e-05	0.16749	0.137188	0.0013677	0.137195	Firmicutes: Clostridia: Clostridiales: Ruminococcaceae: Hydrogenoanaerobacterium
OTU1407	0	0	0	44	0	0	0	44	0	0	0	15.6912	0	0	0	0.142857	3.69414e-05	0.16511	0.135239	0.0016252	0.135248	"Spirochaetes": Spirochaetes: Spirochaetales: Spirochaetaceae: Treponema
OTU741	0	0	0	0	0	30	0	30	0	0	0	0	0	13.6604	0	0.142857	3.21603e-05	0.16319	0.133666	0.00141486	0.133673	Firmicutes: Bacilli: Bacillales: Bacillaceae 1: Saccharococcus
OTU3298	0	0	0	26	0	0	0	26	0	0	0	9.27209	0	0	0	0.142857	2.1829e-05	0.1618	0.132527	0.000960345	0.132531	Firmicutes: Clostridia: Clostridiales: Ruminococcaceae: Anaerotruncus
OTU2503	0	0	0	0	0	28	0	28	0	0	0	0	0	12.7497	0	0.142857	3.00163e-05	0.16131	0.132126	0.00132053	0.132133	Firmicutes: Clostridia: Clostridiales: Lachnospiraceae: Howardella
OTU403	0	0	0	0	0	125	0	125	0	0	0	0	0	56.9183	0	0.142857	0.000134001	0.16114	0.131987	0.00589524	0.132118	"Tenericutes": Mollicutes: Anaeroplasmatales: Anaeroplasmataceae: Anaeroplasma
OTU1508	0	0	0	75	0	0	0	75	0	0	0	26.7464	0	0	0	0.142857	6.29683e-05	0.16057	0.13152	0.00277022	0.131549	"Spirochaetes": Spirochaetes: Spirochaetales: Spirochaetaceae: Treponema
OTU1842	0	0	0	0	0	56	0	56	0	0	0	0	0	25.4994	0	0.142857	6.00325e-05	0.16021	0.131225	0.00264107	0.131252	"Tenericutes": Mollicutes: Anaeroplasmatales: Anaeroplasmataceae: Anaeroplasma
OTU5041	0	0	55	0	0	0	0	55	0	0	49.088	0	0	0	0	0.142857	0.000115567	0.15796	0.129382	0.00508423	0.129482	"Proteobacteria": Betaproteobacteria: Neisseriales: Neisseriaceae: Stenoxybacter
OTU1581	0	0	0	38	0	0	0	38	0	0	0	13.5515	0	0	0	0.142857	3.19039e-05	0.15693	0.128538	0.00140358	0.128546	"Spirochaetes": Spirochaetes: Spirochaetales: Spirochaetaceae: Treponema
OTU887	0	0	0	0	0	176	0	176	0	0	0	0	0	80.141	0	0.142857	0.000188674	0.15552	0.127384	0.0083005	0.127654	"Bacteroidetes": "Bacteroidia": "Bacteroidales": "Prevotellaceae": Hallella
OTU2740	40	0	0	0	0	0	0	40	1135.81	0	0	0	0	0	0	0.142857	0.00267401	0.05649	0.0462699	0.11764	0.126413	Firmicutes: Clostridia: Clostridiales: Ruminococcaceae: Clostridium IV
OTU6484	0	0	0	30	0	0	0	30	0	0	0	10.6986	0	0	0	0.142857	2.51873e-05	0.15364	0.125844	0.00110809	0.125849	Firmicutes: Clostridia: Clostridiales: Ruminococcaceae: Anaerotruncus
OTU5790	0	0	0	0	0	22	0	22	0	0	0	0	0	10.0176	0	0.142857	2.35842e-05	0.15288	0.125221	0.00103756	0.125225	"Bacteroidetes": "Bacteroidia": "Bacteroidales": "Prevotellaceae": Paraprevotella
OTU2582	0	0	0	0	0	22	0	22	0	0	0	0	0	10.0176	0	0.142857	2.35842e-05	0.15258	0.124975	0.00103756	0.12498	"Bacteroidetes": "Bacteroidia": "Bacteroidales": "Prevotellaceae": Hallella
OTU6385	0	0	0	0	0	24	0	24	0	0	0	0	0	10.9283	0	0.142857	2.57282e-05	0.15222	0.124681	0.00113189	0.124686	"Bacteroidetes": "Bacteroidia": "Bacteroidales": Bacteroidaceae: Anaerorhabdus
OTU7250	0	0	0	20	0	0	0	20	0	0	0	7.13238	0	0	0	0.142857	1.67916e-05	0.1521	0.124582	0.000738727	0.124584	"Bacteroidetes": "Sphingobacteria": "Sphingobacteriales": "Flammeovirgaceae": Sediminitomix
OTU4597	0	0	0	24	0	0	0	24	0	0	0	8.55886	0	0	0	0.142857	2.01499e-05	0.15171	0.124263	0.000886472	0.124266	"Bacteroidetes": "Bacteroidia": "Bacteroidales": "Prevotellaceae": Xylanibacter
OTU4394	0	0	0	21	0	0	0	21	0	0	0	7.489	0	0	0	0.142857	1.76311e-05	0.15159	0.124165	0.000775663	0.124167	"Bacteroidetes": "Bacteroidia": "Bacteroidales": "Prevotellaceae": Prevotella
OTU7189	0	0	0	79	0	0	0	79	0	0	0	28.1729	0	0	0	0.142857	6.63266e-05	0.15088	0.123583	0.00291797	0.123617	"Bacteroidetes": "Bacteroidia": "Bacteroidales": "Prevotellaceae": Paraprevotella
OTU5861	0	0	0	0	0	20	0	20	0	0	0	0	0	9.10693	0	0.142857	2.14402e-05	0.1496	0.122535	0.000943238	0.122538	Firmicutes: Erysipelotrichia: Erysipelotrichales: Erysipelotrichaceae: Turicibacter
OTU1701	0	0	0	3262	0	0	0	3262	0	0	0	1163.29	0	0	0	0.142857	0.0027387	0.02316	0.0189699	0.120486	0.121971	Firmicutes: Bacilli: Lactobacillales: Streptococcaceae: Streptococcus
OTU584	0	0	0	0	0	52	0	52	0	0	0	0	0	23.678	0	0.142857	5.57445e-05	0.14619	0.119741	0.00245242	0.119767	Firmicutes: Erysipelotrichia: Erysipelotrichales: Erysipelotrichaceae: Erysipelotrichaceae_incertae_sedis
OTU8864	0	0	0	0	0	32	0	32	0	0	0	0	0	14.5711	0	0.142857	3.43043e-05	0.14611	0.119676	0.00150918	0.119685	TM7: TM7_genera_incertae_sedis:::
OTU1341	0	0	0	58	0	0	0	58	0	0	0	20.6839	0	0	0	0.142857	4.86955e-05	0.14585	0.119463	0.00214231	0.119482	"Spirochaetes": Spirochaetes: Spirochaetales: Spirochaetaceae: Treponema
OTU6481	0	0	0	0	0	25	0	25	0	0	0	0	0	11.3837	0	0.142857	2.68002e-05	0.14349	0.11753	0.00117905	0.117536	"Bacteroidetes": "Bacteroidia": "Bacteroidales": "Porphyromonadaceae": Barnesiella
OTU7625	0	0	0	0	0	23	0	23	0	0	0	0	0	10.473	0	0.142857	2.46562e-05	0.14259	0.116793	0.00108472	0.116798	"Tenericutes": Mollicutes: Anaeroplasmatales: Anaeroplasmataceae: Anaeroplasma
OTU467	0	0	0	0	0	33	0	33	0	0	0	0	0	15.0264	0	0.142857	3.53763e-05	0.14104	0.115523	0.00155634	0.115534	Firmicutes: Erysipelotrichia: Erysipelotrichales: Erysipelotrichaceae: Turicibacter
OTU1416	0	0	0	24	0	0	0	24	0	0	0	8.55886	0	0	0	0.142857	2.01499e-05	0.14103	0.115515	0.000886472	0.115518	"Bacteroidetes": "Bacteroidia": "Bacteroidales": "Prevotellaceae": Xylanibacter
OTU4756	0	0	0	21	0	0	0	21	0	0	0	7.489	0	0	0	0.142857	1.76311e-05	0.1408	0.115327	0.000775663	0.115329	"Bacteroidetes": "Bacteroidia": "Bacteroidales": "Prevotellaceae": Prevotella
OTU1355	0	0	0	0	0	27	0	27	0	0	0	0	0	12.2944	0	0.142857	2.89442e-05	0.13871	0.113615	0.00127337	0.113622	"Bacteroidetes": "Sphingobacteria": "Sphingobacteriales": "Cyclobacteriaceae": Aquiflexum
OTU4775	0	0	0	26	0	0	0	26	0	0	0	9.27209	0	0	0	0.142857	2.1829e-05	0.13749	0.112615	0.000960345	0.11262	Firmicutes: Clostridia: Clostridiales: Lachnospiraceae: Coprococcus
OTU4638	0	0	0	41	0	0	0	41	0	0	0	14.6214	0	0	0	0.142857	3.44227e-05	0.13535	0.110863	0.00151439	0.110873	"Bacteroidetes": "Bacteroidia": "Bacteroidales": "Prevotellaceae": Prevotella
OTU3290	0	0	0	83	0	0	0	83	0	0	0	29.5994	0	0	0	0.142857	6.96849e-05	0.13519	0.110732	0.00306572	0.110774	Firmicutes: Clostridia: Clostridiales: Eubacteriaceae: Anaerofustis
OTU1634	0	0	0	55	0	0	0	55	0	0	0	19.614	0	0	0	0.142857	4.61768e-05	0.13519	0.110732	0.0020315	0.11075	Firmicutes: Clostridia: Clostridiales: Clostridiaceae 4: Geosporobacter
OTU5849	0	0	0	0	0	101	0	101	0	0	0	0	0	45.99	0	0.142857	0.000108273	0.13482	0.110429	0.00476335	0.110531	"Bacteroidetes": "Bacteroidia": "Bacteroidales": "Bacteroidales"_incertae_sedis: Phocaeicola
OTU1447	0	0	0	21	0	0	0	21	0	0	0	7.489	0	0	0	0.142857	1.76311e-05	0.13404	0.10979	0.000775663	0.109792	"Spirochaetes": Spirochaetes: Spirochaetales: Spirochaetaceae: Spirochaeta
OTU7026	0	0	0	0	0	25	0	25	0	0	0	0	0	11.3837	0	0.142857	2.68002e-05	0.13374	0.109544	0.00117905	0.10955	Firmicutes: Erysipelotrichia: Erysipelotrichales: Erysipelotrichaceae: Bulleidia
OTU4417	0	0	0	22	0	0	0	22	0	0	0	7.84562	0	0	0	0.142857	1.84707e-05	0.13368	0.109495	0.000812599	0.109498	"Bacteroidetes": "Bacteroidia": "Bacteroidales": "Porphyromonadaceae": Tannerella
OTU1414	0	0	0	22	0	0	0	22	0	0	0	7.84562	0	0	0	0.142857	1.84707e-05	0.13218	0.108266	0.000812599	0.108269	"Bacteroidetes": "Sphingobacteria": "Sphingobacteriales": "Flammeovirgaceae": Limibacter
OTU7837	0	0	0	21	0	0	0	21	0	0	0	7.489	0	0	0	0.142857	1.76311e-05	0.13129	0.107537	0.000775663	0.10754	"Verrucomicrobia": Opitutae: Puniceicoccales: Puniceicoccaceae: Puniceicoccus
OTU5853	0	0	0	0	0	36	0	36	0	0	0	0	0	16.3925	0	0.142857	3.85923e-05	0.13063	0.106997	0.00169783	0.10701	Firmicutes: Clostridia: Clostridiales: Lachnospiraceae: Syntrophococcus
OTU761	0	0	0	0	0	25	0	25	0	0	0	0	0	11.3837	0	0.142857	2.68002e-05	0.12956	0.10612	0.00117905	0.106127	Firmicutes: Bacilli: Bacillales: Bacillaceae 2: Salirhabdus
OTU3303	0	0	0	20	0	0	0	20	0	0	0	7.13238	0	0	0	0.142857	1.67916e-05	0.12951	0.106079	0.000738727	0.106082	"Bacteroidetes": Flavobacteria: "Flavobacteriales": Cryomorphaceae: Wandonia
[truncated: 698 more rows]
